# Supplementary material for: Chloridobis(2-chloro­benz­yl)(quinolin-8-olato-κ2 N,O)tin(IV)
Source: Acta Crystallogr Sect E Struct Rep Online. 2011 May 7;67(Pt 6):m663. doi: 10.1107/S160053681101573X (PMC3120540; doi:10.1107/S160053681101573X)
Supplement: Supplementary file 2 [file e-67-0m663-Isup2.hkl]

# 
# h,k,l, Fc-squared, Fo-squared, sigma(Fo-squared) and status flag 
# 
data_I
_shelx_title '  P21/n  peak/hole near Sn1' 
_shelx_refln_list_code          4 
_shelx_F_calc_maximum      738.90 
_exptl_crystal_F_000      3264.00 
_reflns_d_resolution_high  0.7696 
 
loop_ 
 _symmetry_equiv_pos_as_xyz 
 'x, y, z' 
 '-x+1/2, y+1/2, -z+1/2' 
 '-x, -y, -z' 
 'x-1/2, -y-1/2, z-1/2' 
 
_cell_length_a    10.2504 
_cell_length_b    41.2573 
_cell_length_c    15.3882 
_cell_angle_alpha  90.000 
_cell_angle_beta  100.343 
_cell_angle_gamma  90.000 
 
_shelx_F_squared_multiplier     1.000 
 
loop_ 
 _refln_index_h 
 _refln_index_k 
 _refln_index_l 
 _refln_F_squared_calc 
 _refln_F_squared_meas 
 _refln_F_squared_sigma 
 _refln_observed_status 
   2   0   0   495659.59   474742.59  19746.39 o 
   4   0   0   165693.84   169125.03   2588.42 o 
   6   0   0   174681.47   175309.83   6586.24 o 
   8   0   0   144158.91   140436.41   2921.17 o 
  10   0   0    14042.36    13505.25    515.89 o 
  12   0   0     9526.11     9716.89    472.80 o 
   1   1   0      406.58      183.83     25.51 o 
   2   1   0    16730.58    16353.30    206.78 o 
   3   1   0      107.95      143.86     18.20 o 
   4   1   0    14157.13    14247.72    155.72 o 
   5   1   0       50.91        8.59     37.73 o 
   6   1   0    16474.46    16593.59    297.30 o 
   7   1   0      858.77      690.19     44.01 o 
   8   1   0    41465.59    40559.30   1116.46 o 
   9   1   0     3875.73     3948.09    185.01 o 
  10   1   0      930.47     1180.52    292.06 o 
  11   1   0      671.32      754.14    222.33 o 
  12   1   0     8740.21     8385.81    311.80 o 
  13   1   0      653.54     1151.97    173.70 o 
   0   2   0       12.78        0.83      2.73 o 
   1   2   0     3372.22     2553.64    129.93 o 
   2   2   0      211.13      275.68     20.92 o 
   3   2   0      138.83      169.97     18.34 o 
   4   2   0     2159.93     2131.99     56.67 o 
   5   2   0    12006.08    12085.09    168.83 o 
   6   2   0      997.45     1095.52     68.24 o 
   7   2   0     8806.86     9562.79    156.27 o 
   8   2   0      913.27     1125.86    133.46 o 
   9   2   0    13230.03    12558.13    329.38 o 
  10   2   0      530.11      498.96    109.77 o 
  11   2   0     6580.39     6332.20    259.60 o 
  12   2   0     1243.62     1721.97    179.85 o 
  13   2   0    14838.58    14329.80    436.91 o 
   1   3   0   383109.03   389452.59   3836.61 o 
   2   3   0    27192.32    27813.18    527.74 o 
   3   3   0    33226.41    32573.00    463.36 o 
   4   3   0    23179.34    25541.12    256.10 o 
   5   3   0   148491.52   147978.66   1335.44 o 
   6   3   0     2212.77     2085.30     54.01 o 
   7   3   0   114401.52   116161.34   1311.38 o 
   8   3   0      630.30      671.08    103.89 o 
   9   3   0    36492.53    34861.22    654.67 o 
  10   3   0     1635.55     1595.45    151.08 o 
  11   3   0    13243.50    13011.60    371.98 o 
  12   3   0       20.37      353.82    126.01 o 
  13   3   0     8216.98     8958.29    345.96 o 
   0   4   0      503.54      299.24     26.33 o 
   1   4   0     1608.95     1564.83     26.80 o 
   2   4   0       55.90       23.28     17.52 o 
   3   4   0        7.39       40.09     27.79 o 
   4   4   0      133.61      251.29     30.69 o 
   5   4   0     4126.05     4004.32    222.98 o 
   6   4   0      754.11      536.88     37.69 o 
   7   4   0    26027.54    25910.07    307.15 o 
   8   4   0     2477.37     2633.50    171.76 o 
   9   4   0    14650.77    14341.17    356.88 o 
  10   4   0      839.20     1037.09    132.56 o 
  11   4   0     7806.30     7268.96    273.38 o 
  12   4   0     9391.19     9138.20    360.58 o 
  13   4   0     6561.56     6025.24    285.80 o 
   1   5   0      713.68      637.07     19.21 o 
   2   5   0      228.74      250.62     28.11 o 
   3   5   0     1470.38     1523.21     49.42 o 
   4   5   0    22245.96    23872.36    374.01 o 
   5   5   0    11566.92    11444.81    138.30 o 
   6   5   0     6285.88     6525.41     98.34 o 
   7   5   0     2699.58     2558.74    138.52 o 
   8   5   0    13026.48    13114.71    324.31 o 
   9   5   0     1902.68     1819.12    147.47 o 
  10   5   0    14453.85    13973.89    369.42 o 
  11   5   0      147.97      188.53    107.49 o 
  12   5   0    13867.54    13545.81    403.51 o 
  13   5   0     4912.97     5015.16    265.34 o 
   0   6   0   375589.19   376596.94   7855.62 o 
   1   6   0    10724.19    11985.75    125.17 o 
   2   6   0   110656.84   112312.52   1515.95 o 
   3   6   0      280.57      449.13     44.94 o 
   4   6   0   380632.59   389703.16   7380.15 o 
   5   6   0     9649.51     9576.75    122.97 o 
   6   6   0   101439.39   104119.35    959.28 o 
   7   6   0    13291.87    13273.94    166.89 o 
   8   6   0    60959.33    61818.31   1003.12 o 
   9   6   0      166.14      157.82     90.66 o 
  10   6   0    24094.21    23407.93    519.18 o 
  11   6   0      851.61      809.04    131.40 o 
  12   6   0    18302.64    18333.56    478.61 o 
  13   6   0       56.44      146.67    121.70 o 
   1   7   0     1341.56     1284.37     28.54 o 
   2   7   0      522.06      431.08     25.08 o 
   3   7   0     1580.36     1684.64     53.93 o 
   4   7   0    16131.59    16724.61    285.69 o 
   5   7   0     4688.31     4741.72    104.49 o 
   6   7   0    10960.97    11477.66    147.09 o 
   7   7   0     9185.70     8639.96    125.27 o 
   8   7   0    29560.33    28983.71    551.81 o 
   9   7   0      324.06      599.71    106.00 o 
  10   7   0     5289.51     5199.37    283.68 o 
  11   7   0      192.23      413.96    137.65 o 
  12   7   0    17617.13    16877.01    460.09 o 
   0   8   0     1290.52     1109.58     67.03 o 
   1   8   0     6324.78     6286.58     75.75 o 
   2   8   0     2705.77     2536.83     48.64 o 
   3   8   0    10098.73    10677.03    159.83 o 
   4   8   0      467.01      486.89     40.39 o 
   5   8   0    16709.71    16197.76    239.49 o 
   6   8   0      580.18      662.46     48.66 o 
   7   8   0     4493.60     4808.70     90.24 o 
   8   8   0     3602.58     4251.10    180.32 o 
   9   8   0    10213.45     9665.02    662.51 o 
  10   8   0      156.91      241.10    103.52 o 
  11   8   0     4407.20     4313.76    469.51 o 
  12   8   0     1328.46     1820.94    185.23 o 
   1   9   0   212859.64   221148.83   2014.57 o 
   2   9   0    98615.19   102704.79    923.01 o 
   3   9   0   307750.53   309744.63   3494.87 o 
   4   9   0     3465.49     3895.69     95.83 o 
   5   9   0    68267.09    67089.37   1062.20 o 
   6   9   0     3293.54     3172.30    110.33 o 
   7   9   0    65772.21    64957.33    629.01 o 
   8   9   0    24257.84    23236.17    472.18 o 
   9   9   0    29309.74    28540.29    566.49 o 
  10   9   0        9.39      102.18    113.11 o 
  11   9   0    17392.84    16967.96    485.96 o 
  12   9   0        7.01      107.48    109.15 o 
   0  10   0      298.38      306.42     55.66 o 
   1  10   0      207.25      198.74     20.30 o 
   2  10   0     9110.21     9020.01    109.31 o 
   3  10   0     2760.60     3101.38    107.63 o 
   4  10   0      152.03      138.27     32.19 o 
   5  10   0     7949.52     8156.84    149.46 o 
   6  10   0       54.04      127.19     44.36 o 
   7  10   0    12772.27    12537.83    165.36 o 
   8  10   0    30910.08    29720.27    755.58 o 
   9  10   0      293.50      707.56    114.89 o 
  10  10   0     4191.07     4182.18    225.03 o 
  11  10   0     6621.94     6589.46    263.97 o 
  12  10   0      590.34      518.99    132.48 o 
   1  11   0     4145.50     4214.51     61.58 o 
   2  11   0     8342.60     8121.16    115.09 o 
   3  11   0     1870.90     1899.24     48.81 o 
   4  11   0    14514.03    15483.42    287.57 o 
   5  11   0    10096.06    10028.52    172.84 o 
   6  11   0    10065.48    10571.64    193.93 o 
   7  11   0     3379.36     3214.00     78.12 o 
   8  11   0    16817.32    17229.66    387.35 o 
   9  11   0     9649.07     8337.76    263.47 o 
  10  11   0    13845.17    13448.38    363.70 o 
  11  11   0        5.41      119.97    196.90 o 
  12  11   0     4342.83     4430.06    274.40 o 
   0  12   0   135490.03   135310.44   2808.06 o 
   1  12   0    49192.07    52599.25    638.56 o 
   2  12   0   258203.69   263811.84   2396.47 o 
   3  12   0      507.11      379.70     30.47 o 
   4  12   0   196234.64   205346.97   2031.77 o 
   5  12   0     5535.58     5546.75    120.05 o 
   6  12   0    63496.55    65452.47    802.32 o 
   7  12   0    10855.08    10848.29    175.29 o 
   8  12   0    68847.26    68160.20   1092.25 o 
   9  12   0     2984.62     2614.68    207.97 o 
  10  12   0    15211.46    15135.62    406.07 o 
  11  12   0       70.29      -59.75     95.34 o 
  12  12   0     5141.30     5135.00    254.43 o 
   1  13   0      989.14      970.63     41.68 o 
   2  13   0      442.66      518.78     36.62 o 
   3  13   0     5650.81     5287.86     84.89 o 
   4  13   0     8514.51     9390.76    214.23 o 
   5  13   0       17.71       32.32     30.06 o 
   6  13   0    11024.35    11377.49    255.22 o 
   7  13   0     5416.10     5480.98    135.62 o 
   8  13   0    19418.83    18566.33    409.01 o 
   9  13   0        4.08      290.66    100.34 o 
  10  13   0       35.62      268.34    175.65 o 
  11  13   0     4136.03     4219.64    217.11 o 
  12  13   0     5503.59     5925.12    219.56 o 
   0  14   0     6744.68     6558.12    222.63 o 
   1  14   0     1482.85     1675.26     50.76 o 
   2  14   0     5946.70     6065.55     87.52 o 
   3  14   0     5813.58     6677.22    190.38 o 
   4  14   0      871.28      831.09     47.77 o 
   5  14   0    18813.62    19037.38    248.48 o 
   6  14   0      324.47      401.10     53.85 o 
   7  14   0     6744.27     6943.42    139.54 o 
   8  14   0     1972.59     2111.31    151.71 o 
   9  14   0    14107.16    12791.34    335.50 o 
  10  14   0       90.50      100.38    100.12 o 
  11  14   0     3555.11     4027.62    173.70 o 
  12  14   0     3551.37     3527.75    186.39 o 
   1  15   0    73160.88    75216.69    904.76 o 
   2  15   0    23145.46    24174.55    250.74 o 
   3  15   0   279211.38   286662.00   2595.31 o 
   4  15   0    16652.00    18008.59    231.52 o 
   5  15   0    63406.20    62925.43    677.59 o 
   6  15   0     5616.21     5486.37    167.71 o 
   7  15   0    27774.92    28031.57    358.29 o 
   8  15   0      239.20      450.22     75.17 o 
   9  15   0    27416.65    26560.62    448.73 o 
  10  15   0      259.45      251.94     79.98 o 
  11  15   0    18146.39    17983.31    376.54 o 
  12  15   0      237.96      478.30    106.65 o 
   0  16   0     1062.87     1029.98    103.54 o 
   1  16   0     5097.61     5308.85    241.72 o 
   2  16   0     1621.57     1758.46     53.64 o 
   3  16   0     3092.53     3483.53    179.24 o 
   4  16   0    13046.54    12915.84    174.76 o 
   5  16   0     1521.89     1819.28    102.62 o 
   6  16   0     5554.26     5253.23    116.51 o 
   7  16   0       93.81      244.96     47.77 o 
   8  16   0      507.77      571.25     82.34 o 
   9  16   0     5454.11     5659.58    180.23 o 
  10  16   0      136.05      251.94     81.91 o 
  11  16   0     9481.70     9448.15    471.43 o 
  12  16   0     2905.33     2952.27    188.61 o 
   1  17   0     5941.40     6020.76    206.11 o 
   2  17   0       21.54      117.39     36.26 o 
   3  17   0      185.10      184.15     29.39 o 
   4  17   0     1782.56     2564.48    159.49 o 
   5  17   0       51.94       85.10     35.99 o 
   6  17   0     5782.31     5531.60    121.64 o 
   7  17   0      701.27      700.63     61.76 o 
   8  17   0     1797.91     2009.33    121.86 o 
   9  17   0     7042.45     6727.97    196.78 o 
  10  17   0     7981.46     8205.13    230.85 o 
  11  17   0      141.64      443.77     94.03 o 
  12  17   0     1070.65     1292.86    149.42 o 
   0  18   0    14234.76    17166.14    471.00 o 
   1  18   0    18792.92    18680.06    264.66 o 
   2  18   0   118224.92   119879.21   1430.96 o 
   3  18   0     9367.01     9425.70    173.71 o 
   4  18   0   108335.70   109818.48   1016.80 o 
   5  18   0     3064.92     3183.23     87.43 o 
   6  18   0    11478.79    10413.01    174.88 o 
   7  18   0        5.17      -13.63     57.88 o 
   8  18   0    18194.65    17543.89    326.88 o 
   9  18   0      516.54      488.45     85.76 o 
  10  18   0    17856.15    18347.25    369.38 o 
  11  18   0     3038.59     3576.09    191.24 o 
  12  18   0     5790.80     6349.79    233.70 o 
   1  19   0     7171.70     7250.09    129.58 o 
   2  19   0      699.40      679.72    104.14 o 
   3  19   0      770.04      769.23     47.74 o 
   4  19   0     2476.00     2868.47    202.90 o 
   5  19   0     1822.15     1894.93     76.36 o 
   6  19   0      250.39      341.76     53.30 o 
   7  19   0     4759.76     4510.71    118.01 o 
   8  19   0      259.58      412.36     74.17 o 
   9  19   0      457.95      608.72     86.36 o 
  10  19   0    10676.79    10649.09    464.75 o 
  11  19   0     5080.69     5374.42    202.49 o 
  12  19   0     2751.37     2873.32    185.24 o 
   0  20   0     2177.25     1824.76    140.64 o 
   1  20   0     3615.61     4008.90    290.24 o 
   2  20   0     4724.76     4264.86    157.12 o 
   3  20   0     3431.83     3433.70    130.94 o 
   4  20   0     9651.84     9750.32    160.79 o 
   5  20   0      489.49      563.86     65.13 o 
   6  20   0     4140.16     3767.13    142.62 o 
   7  20   0     4451.45     4274.82    144.53 o 
   8  20   0     1742.11     1610.85    114.57 o 
   9  20   0     3816.04     3873.20    154.93 o 
  10  20   0      805.99     1120.29    113.39 o 
  11  20   0     5266.27     5413.88    205.00 o 
  12  20   0      389.66      513.00    185.95 o 
   1  21   0    70945.20    72012.70    885.41 o 
   2  21   0      448.99      469.77     43.62 o 
   3  21   0    38875.64    38465.87    442.53 o 
   4  21   0     8840.77     8937.87    152.87 o 
   5  21   0    17803.22    17616.04    288.31 o 
   6  21   0     1674.32     1431.10     93.22 o 
   7  21   0    21935.95    21229.07    469.28 o 
   8  21   0     2014.27     1850.16    133.37 o 
   9  21   0     6135.75     6281.70    194.73 o 
  10  21   0     2278.38     2562.45    212.64 o 
  11  21   0     8710.23     8685.70    255.36 o 
  12  21   0       13.63       91.42     94.15 o 
   0  22   0        9.19      171.16     75.41 o 
   1  22   0      300.51      809.74    115.51 o 
   2  22   0      102.75      236.48     37.45 o 
   3  22   0     3124.60     3342.98    121.75 o 
   4  22   0     2147.50     2191.64     77.94 o 
   5  22   0      373.34      422.80     53.06 o 
   6  22   0     2792.02     2701.51    114.40 o 
   7  22   0      137.77      216.24     65.01 o 
   8  22   0     2109.64     2177.89    128.50 o 
   9  22   0       65.47       96.15     70.81 o 
  10  22   0    10543.88    10433.47    267.74 o 
  11  22   0       30.87      158.83     89.97 o 
   1  23   0     1063.51     1353.91    125.79 o 
   2  23   0    10853.19    10720.01    184.39 o 
   3  23   0     3737.01     3652.27    134.23 o 
   4  23   0       61.13       40.01     37.25 o 
   5  23   0     1433.41     1582.97    110.91 o 
   6  23   0     6650.86     6381.40    289.64 o 
   7  23   0      380.40      394.39     71.20 o 
   8  23   0     1289.57     1327.18    129.98 o 
   9  23   0        0.88       -4.87     65.33 o 
  10  23   0     5710.40     5785.31    200.59 o 
  11  23   0       56.45      136.10    108.92 o 
   0  24   0     8362.75     7297.84    292.06 o 
   1  24   0    26933.61    29233.79    590.33 o 
   2  24   0    25455.88    25925.77    474.46 o 
   3  24   0      140.03      245.63     44.81 o 
   4  24   0      750.26     1058.77     74.72 o 
   5  24   0     4967.05     5324.97    125.43 o 
   6  24   0    29478.41    28481.61    433.70 o 
   7  24   0      207.40      172.64     64.28 o 
   8  24   0     4104.56     3909.53    153.12 o 
   9  24   0     1446.37     1368.68    116.59 o 
  10  24   0     2723.48     2794.69    207.07 o 
  11  24   0     1185.36     1786.57    189.27 o 
   1  25   0      257.68      838.47    123.88 o 
   2  25   0      428.53      547.55     99.95 o 
   3  25   0     6135.44     5910.25    133.94 o 
   4  25   0     1001.39      991.26     64.07 o 
   5  25   0    13259.62    13478.33    216.55 o 
   6  25   0       30.34      251.75     65.82 o 
   7  25   0      848.60      919.04     88.87 o 
   8  25   0      147.03      114.49     69.22 o 
   9  25   0      265.34      225.56     94.79 o 
  10  25   0       73.83       57.30    137.05 o 
  11  25   0     9126.63     9036.02    338.64 o 
   0  26   0      929.62      911.48    132.86 o 
   1  26   0     4446.58     4602.75    107.09 o 
   2  26   0    14206.04    13928.79    229.38 o 
   3  26   0      525.64      618.13     57.88 o 
   4  26   0      898.41      881.12     71.75 o 
   5  26   0     1461.05     1821.53    125.00 o 
   6  26   0     3311.97     3258.23    344.22 o 
   7  26   0     4922.91     4820.42    156.17 o 
   8  26   0       88.10      -10.60     72.73 o 
   9  26   0      521.18      494.59    169.37 o 
  10  26   0     1061.98     1165.47    153.09 o 
  11  26   0     1288.34     1667.58    183.03 o 
   1  27   0     9883.18     9328.77    169.64 o 
   2  27   0     2495.47     2833.29    184.06 o 
   3  27   0      679.75      808.47     79.68 o 
   4  27   0     3779.36     3960.37    200.68 o 
   5  27   0    21666.13    21845.84    373.86 o 
   6  27   0    14982.15    14888.35    341.80 o 
   7  27   0     6963.28     6825.63    240.72 o 
   8  27   0     1624.12     1805.00    157.57 o 
   9  27   0      463.75      495.22    140.64 o 
  10  27   0     1006.08      875.92    174.76 o 
  11  27   0     2622.94     2897.55    232.51 o 
   0  28   0    11949.17    11840.88    418.34 o 
   1  28   0      230.43      737.72     91.88 o 
   2  28   0     1254.04     1363.35     68.06 o 
   3  28   0        0.94       34.96     42.13 o 
   4  28   0     8329.48     8383.69    179.88 o 
   5  28   0     1124.36     1202.21     98.69 o 
   6  28   0    10089.64     9430.14    275.28 o 
   7  28   0     1305.31     1323.77    205.28 o 
   8  28   0      362.15      565.59    106.78 o 
   9  28   0       29.48       57.80     87.97 o 
  10  28   0     3533.57     3505.56    257.05 o 
  11  28   0      394.40      592.09    140.50 o 
   1  29   0    19090.63    18149.57    686.16 o 
   2  29   0      770.75      849.73    136.15 o 
   3  29   0      739.17      873.64    161.29 o 
   4  29   0       12.52       -4.20     82.29 o 
   5  29   0      971.01      778.50    105.90 o 
   6  29   0     1869.05     1805.05    145.03 o 
   7  29   0     4347.61     4023.74    186.54 o 
   8  29   0     1715.28     1631.19    156.67 o 
   9  29   0      134.05      210.90    153.21 o 
  10  29   0      192.80      315.41    113.19 o 
  11  29   0      655.80      629.76    172.66 o 
   0  30   0    12332.87    13620.76    474.59 o 
   1  30   0     1173.16     1988.19    154.41 o 
   2  30   0     2777.56     2695.69    147.69 o 
   3  30   0      974.80      877.53    152.31 o 
   4  30   0      260.05      285.60     84.75 o 
   5  30   0     2187.72     2338.12    154.72 o 
   6  30   0      469.08      520.46     99.87 o 
   7  30   0     1204.47     1662.77    149.54 o 
   8  30   0       92.47      104.30    158.60 o 
   9  30   0        9.92       87.90     93.12 o 
  10  30   0      413.97      340.79    119.01 o 
   1  31   0    11780.06    11210.85    301.49 o 
   2  31   0     1140.52     1464.27    142.14 o 
   3  31   0     3687.67     3726.98    366.27 o 
   4  31   0       34.90       19.53     72.99 o 
   5  31   0     3165.62     3183.88    166.72 o 
   6  31   0      618.72      766.05    159.20 o 
   7  31   0     2710.17     2684.02    164.03 o 
   8  31   0     4102.43     3702.16    199.08 o 
   9  31   0     6707.24     6568.14    269.23 o 
  10  31   0      805.04      835.06    149.34 o 
   0  32   0    12636.96    11533.27    438.68 o 
   1  32   0       92.44      289.09     83.82 o 
   2  32   0     3211.71     2931.36    156.30 o 
   3  32   0     4538.79     4910.28    205.06 o 
   4  32   0     1004.24      963.33    158.00 o 
   5  32   0      653.25      921.32    148.72 o 
   6  32   0     2538.44     2532.20    168.47 o 
   7  32   0       20.36       23.34    102.94 o 
   8  32   0     1583.77     1618.47    158.26 o 
   9  32   0        4.45      227.94    101.30 o 
  10  32   0       59.81      109.27    146.03 o 
   1  33   0      107.45      170.57     81.85 o 
   2  33   0     6014.00     5776.53    276.50 o 
   3  33   0     4882.42     4739.28    201.64 o 
   4  33   0    20297.13    19677.09    455.60 o 
   5  33   0      797.18      971.10    253.46 o 
   6  33   0      477.76      449.07    103.44 o 
   7  33   0      734.32      629.60    163.98 o 
   8  33   0      339.44      419.53    144.23 o 
   9  33   0      491.19      763.35    183.13 o 
  10  33   0      496.35      736.09    156.50 o 
   0  34   0     2200.98     2046.79    219.04 o 
   1  34   0     1732.90     1426.65    133.93 o 
   2  34   0     1260.39     1405.01    139.18 o 
   3  34   0     1286.22     1498.79    138.48 o 
   4  34   0     4381.64     4725.94    208.19 o 
   5  34   0     2569.62     2670.70    172.50 o 
   6  34   0      876.17      810.99    118.49 o 
   7  34   0       23.53      -96.95    102.94 o 
   8  34   0     1510.30     1266.38    213.06 o 
   9  34   0     2950.59     3304.79    339.34 o 
  10  34   0     4122.67     4236.62    348.31 o 
   1  35   0      152.71      296.08     93.08 o 
   2  35   0      173.14      259.91     91.34 o 
   3  35   0     6624.18     6121.70    405.77 o 
   4  35   0       33.16      143.12     81.41 o 
   5  35   0     4458.59     4533.13    246.57 o 
   6  35   0      486.56      527.32    105.54 o 
   7  35   0        9.98      -37.70    105.93 o 
   8  35   0      365.98      390.21    156.20 o 
   9  35   0      762.86     1055.12    222.04 o 
   0  36   0    10736.62    10414.11    432.70 o 
   1  36   0    13882.46    13395.84    357.98 o 
   2  36   0     7757.55     7132.67    334.25 o 
   3  36   0     2054.16     2636.45    169.21 o 
   4  36   0     2225.33     2356.97    176.35 o 
   5  36   0      374.19      648.51    217.55 o 
   6  36   0       35.31       68.80     80.60 o 
   7  36   0      197.90      151.41    132.86 o 
   8  36   0       60.54       26.33    129.27 o 
   9  36   0      308.32      575.74    183.73 o 
   1  37   0     3363.74     3742.71    187.83 o 
   2  37   0     1599.52     1636.25    150.64 o 
   3  37   0    10128.18     9827.26    308.43 o 
   4  37   0     7751.26     7455.61    339.34 o 
   5  37   0     9161.75     8965.18    303.10 o 
   6  37   0     2049.51     1944.74    174.41 o 
   7  37   0     4678.69     4590.32    330.96 o 
   8  37   0     1917.63     1920.52    268.72 o 
   9  37   0     4749.23     4924.28    368.06 o 
   0  38   0     1654.17     1736.18    219.04 o 
   1  38   0     6101.23     6227.08    382.73 o 
   2  38   0     3499.23     3278.86    494.94 o 
   3  38   0      174.26      398.92    102.17 o 
   4  38   0    13114.85    12683.23    451.25 o 
   5  38   0      429.44      623.46    117.79 o 
   6  38   0      201.81      281.50    102.32 o 
   7  38   0      276.48      396.19    158.00 o 
   8  38   0     1243.65      969.53    211.86 o 
   9  38   0     3179.17     2976.23    338.74 o 
   1  39   0     4416.15     4372.25    223.83 o 
   2  39   0      970.28      994.59    130.75 o 
   3  39   0      931.84     1007.85    154.71 o 
   4  39   0     1207.45     1594.99    158.25 o 
   5  39   0     5024.43     5299.80    292.36 o 
   6  39   0      851.05      838.62    133.30 o 
   7  39   0     6121.74     5830.37    375.84 o 
   8  39   0      124.51      210.66    152.01 o 
   0  40   0    10662.94    10291.42    454.84 o 
   1  40   0     1249.35     1920.57    166.12 o 
   2  40   0     3604.38     3597.31    192.54 o 
   3  40   0      722.67      750.21    122.46 o 
   4  40   0     1457.85     1428.46    155.65 o 
   5  40   0     3958.64     3792.56    351.61 o 
   6  40   0     2311.94     2216.87    188.51 o 
   7  40   0     4821.00     4882.38    353.10 o 
   8  40   0     3887.47     3572.91    362.68 o 
   1  41   0     9332.00     8796.15    301.70 o 
   2  41   0     2237.88     2453.37    390.81 o 
   3  41   0     6876.97     6728.74    266.39 o 
   4  41   0        2.33        6.07     86.40 o 
   5  41   0     5135.28     4934.51    235.89 o 
   6  41   0     3304.12     3625.32    371.65 o 
   7  41   0     5421.56     5413.23    376.44 o 
   8  41   0     2207.08     2431.62    310.61 o 
   0  42   0    26774.80    25309.63    809.74 o 
   1  42   0       10.71      649.75    121.42 o 
   2  42   0     5316.24     5079.94    231.34 o 
   3  42   0     1134.44     1320.50    148.67 o 
   4  42   0       90.58       94.85     92.02 o 
   5  42   0     3897.92     4145.04    356.09 o 
   6  42   0    10382.44    10694.33    460.23 o 
   7  42   0      311.07      404.57    172.96 o 
   8  42   0     2524.29     2826.61    332.75 o 
   1  43   0     7577.81     7774.17    288.17 o 
   2  43   0      745.24     1021.04    240.59 o 
   3  43   0     4810.40     4942.77    237.44 o 
   4  43   0        4.27       27.83     92.46 o 
   5  43   0      182.37      441.64    117.79 o 
   6  43   0     2816.38     3235.43    219.31 o 
   7  43   0     4661.92     3979.28    336.34 o 
   0  44   0     3051.63     3203.05    283.68 o 
   1  44   0       30.75      906.89    186.43 o 
   2  44   0     2010.72     1800.16    179.64 o 
   3  44   0        4.02       93.64    125.68 o 
   4  44   0     4208.27     3948.95    221.74 o 
   5  44   0     4130.19     4441.55    237.66 o 
   6  44   0      539.53      684.85    136.62 o 
   7  44   0     1045.98     1360.34    250.76 o 
   1  45   0    28628.87    27652.72    629.70 o 
   2  45   0        1.02      142.28    158.00 o 
   3  45   0     3490.13     3382.86    205.96 o 
   4  45   0      817.56      757.79    136.67 o 
   5  45   0     4262.13     4720.46    246.99 o 
   6  45   0     2869.43     3257.37    225.37 o 
   7  45   0     9780.36     9671.40    525.46 o 
   0  46   0     6783.04     6683.80    398.59 o 
   1  46   0     1396.54     2367.39    215.45 o 
   2  46   0     6698.49     6584.71    281.19 o 
   3  46   0        1.58       66.80     97.29 o 
   4  46   0     2085.78     2528.17    209.29 o 
   5  46   0     3299.46     3448.43    232.33 o 
   6  46   0     1539.74     1608.63    183.99 o 
   1  47   0     2104.88     2602.81    210.96 o 
   2  47   0       12.84      522.92    187.62 o 
   3  47   0     3507.33     3340.86    242.60 o 
   4  47   0     1563.44     1875.89    190.57 o 
   5  47   0      466.94      476.05    129.79 o 
   6  47   0     2589.02     3156.99    243.11 o 
   0  48   0     4072.75     3681.84    302.23 o 
   1  48   0     2455.99     2514.18    266.32 o 
   2  48   0    19559.93    17947.15    491.94 o 
   3  48   0       57.58      237.66    109.68 o 
   4  48   0    11583.21    12071.03    399.87 o 
   5  48   0      472.30      715.20    146.17 o 
   1  49   0     6520.33     6257.12    282.47 o 
   2  49   0        1.49      673.97    127.73 o 
   3  49   0     1707.53     1679.99    238.79 o 
   4  49   0     1412.36     2056.26    243.88 o 
   5  49   0     2703.72     3151.18    246.92 o 
   0  50   0     3745.36     4098.38    336.94 o 
   1  50   0      205.46      778.63    146.76 o 
   2  50   0      408.18      458.85    133.03 o 
   3  50   0     2347.32     2718.41    353.40 o 
   4  50   0      354.55      370.84    134.45 o 
   1  51   0    12817.16    12836.98    526.36 o 
   2  51   0     3042.93     3428.79    255.37 o 
   3  51   0    16656.25    17262.28    501.14 o 
   4  51   0     1134.81     1140.44    170.16 o 
   0  52   0     4195.88     4246.80    357.29 o 
   1  52   0      277.09      878.29    154.22 o 
   2  52   0     4555.16     4357.55    255.32 o 
   3  52   0      548.58      891.24    156.32 o 
   1  53   0     3382.35     3347.98    256.45 o 
 -13   0   1     1286.05     1452.51    259.14 o 
 -11   0   1     5390.87     6158.94    354.90 o 
  -9   0   1      890.46     1097.01    178.94 o 
  -7   0   1    47977.99    48326.70    745.29 o 
  -5   0   1    28429.54    25911.79    418.65 o 
  -3   0   1     8153.87     8215.74    133.84 o 
  -1   0   1    41083.12    35102.23    529.02 o 
   1   0   1    46052.29    50511.52    998.26 o 
   3   0   1    34763.82    36497.30    994.37 o 
   5   0   1      413.68      662.59     40.79 o 
   7   0   1     6336.26     6222.37    281.88 o 
   9   0   1     2438.82     2474.11    238.19 o 
  11   0   1      205.93      220.24    150.82 o 
 -13   1   1     4275.79     4597.11    270.55 o 
 -12   1   1       35.57      283.98    121.87 o 
 -11   1   1    12465.98    12062.43    357.17 o 
 -10   1   1      891.52      936.24    127.59 o 
  -9   1   1     1625.09     1635.16    174.46 o 
  -8   1   1      198.55      193.58     40.63 o 
  -7   1   1    18845.27    19273.68    247.75 o 
  -6   1   1      775.27      981.62     50.07 o 
  -5   1   1     3885.64     3703.03     70.26 o 
  -4   1   1       92.48       88.25     23.15 o 
  -3   1   1     5560.21     5337.58     75.43 o 
  -2   1   1     6852.07     6530.90     72.88 o 
  -1   1   1      459.65      427.58     21.63 o 
   1   1   1        8.17       17.43      5.44 o 
   2   1   1      298.03      274.05     34.69 o 
   3   1   1     4503.02     4401.73     70.63 o 
   4   1   1     1329.44     1323.85     69.54 o 
   5   1   1     1564.04     1677.13     40.49 o 
   6   1   1     1676.61     1716.31     44.75 o 
   7   1   1      435.95      378.72     82.27 o 
   8   1   1      149.97      108.45     90.77 o 
   9   1   1      379.83      502.12    101.74 o 
  10   1   1      796.62      879.63    126.94 o 
  11   1   1      251.62      189.14    108.55 o 
  12   1   1       17.44      -23.87    105.55 o 
 -13   2   1     2688.05     2804.56    355.80 o 
 -12   2   1     9981.44     9828.42    337.62 o 
 -11   2   1      490.87      890.99    250.46 o 
 -10   2   1     8007.82     7254.37    272.61 o 
  -9   2   1      165.14      422.87    135.26 o 
  -8   2   1    13578.52    12863.75    251.89 o 
  -7   2   1      207.40      178.29     38.09 o 
  -6   2   1     9532.57     8843.78    125.03 o 
  -5   2   1      957.94     1003.08     41.89 o 
  -4   2   1       13.73        3.44     19.71 o 
  -3   2   1      377.01      344.51     26.03 o 
  -2   2   1     1860.73     1797.17     36.39 o 
  -1   2   1      141.47      130.04     18.75 o 
   0   2   1      120.46        9.39      6.53 o 
   1   2   1      348.38      329.06     14.69 o 
   2   2   1      211.95      217.57     16.89 o 
   3   2   1     2367.50     2370.49     38.47 o 
   4   2   1     1041.60     1133.40     37.75 o 
   5   2   1     1003.50     1106.71     35.71 o 
   6   2   1    11576.36    12368.70    159.47 o 
   7   2   1       54.75       54.43     70.86 o 
   8   2   1        2.52       62.40     95.76 o 
   9   2   1      305.45      392.13     99.02 o 
  10   2   1      703.48      644.22    126.28 o 
  11   2   1      800.81      693.28    134.95 o 
  12   2   1      583.95      547.67    179.54 o 
 -13   3   1      458.56      502.36    144.81 o 
 -12   3   1     6934.94     7179.65    289.46 o 
 -11   3   1      142.93      185.81    107.91 o 
 -10   3   1     3340.79     3479.89    183.87 o 
  -9   3   1     8882.97     8735.77    269.98 o 
  -8   3   1     8909.70     9237.69    265.54 o 
  -7   3   1       76.17       58.97     41.11 o 
  -6   3   1    50046.91    48947.66    480.97 o 
  -5   3   1      796.88      861.45     40.06 o 
  -4   3   1    10278.20     9775.81    135.82 o 
  -3   3   1     2075.00     2442.93     49.33 o 
  -2   3   1      615.83      398.38     31.71 o 
  -1   3   1    42932.11    45281.29    525.65 o 
   1   3   1    59425.97    62608.42    622.53 o 
   2   3   1    51641.14    53085.66    765.55 o 
   3   3   1      176.92      249.40     53.85 o 
   4   3   1      220.75      482.43     22.78 o 
   5   3   1     1720.00     2298.00     45.66 o 
   6   3   1    36027.95    38132.84    683.72 o 
   7   3   1      901.37     1143.38    111.51 o 
   8   3   1     4389.10     3975.15    177.92 o 
   9   3   1     8304.32     7942.83    255.58 o 
  10   3   1      218.77      227.91    259.14 o 
  11   3   1      395.01      571.85    140.94 o 
  12   3   1      684.80      604.01    136.47 o 
 -13   4   1      830.05      946.84    162.80 o 
 -12   4   1     9891.00    10103.42    339.82 o 
 -11   4   1      546.10      831.04    131.68 o 
 -10   4   1     3998.83     3773.90    195.30 o 
  -9   4   1     4952.46     4740.61    199.41 o 
  -8   4   1     6164.58     6078.24    119.30 o 
  -7   4   1     3457.99     3607.52     80.90 o 
  -6   4   1    18886.00    18870.38    215.50 o 
  -5   4   1       89.52       68.12     23.73 o 
  -4   4   1      872.70      846.79     36.72 o 
  -3   4   1       25.13       41.33     24.69 o 
  -2   4   1       24.25       35.75     20.03 o 
  -1   4   1     1322.27     1235.88     26.04 o 
   0   4   1     1349.53     1212.59     34.36 o 
   1   4   1      362.06      302.95     28.42 o 
   2   4   1       44.95       31.41     29.90 o 
   3   4   1      259.15      210.29     24.15 o 
   4   4   1      327.35      362.31     34.55 o 
   5   4   1     4080.84     4203.08     64.99 o 
   6   4   1     2392.71     2793.75     65.05 o 
   7   4   1        5.88        2.82     34.52 o 
   8   4   1      746.11      709.48    107.98 o 
   9   4   1     5402.84     5433.97    423.72 o 
  10   4   1        4.83      114.32     92.81 o 
  11   4   1       49.86      127.36    100.49 o 
  12   4   1        8.42       46.73    110.10 o 
 -13   5   1      746.60      782.35    150.65 o 
 -12   5   1     2911.75     3040.74    234.00 o 
 -11   5   1    14314.65    13611.74    381.33 o 
 -10   5   1     1528.81     1554.33    148.90 o 
  -9   5   1    12666.54    11762.50    316.62 o 
  -8   5   1      116.74      154.27     38.87 o 
  -7   5   1    15199.80    14903.51    187.20 o 
  -6   5   1     2021.25     2144.38     59.67 o 
  -5   5   1      487.50      548.90     35.06 o 
  -4   5   1     7077.70     7268.60    100.21 o 
  -3   5   1     7643.76     7777.42    125.70 o 
  -2   5   1      246.44      302.83     23.56 o 
  -1   5   1      292.78      219.28     15.07 o 
   0   5   1      141.68      161.40      8.83 o 
   1   5   1      341.72      344.61     18.43 o 
   2   5   1     4697.31     4463.77    166.08 o 
   3   5   1     6285.62     6421.24    105.28 o 
   4   5   1        1.25       55.46     23.66 o 
   5   5   1        3.70       31.64     30.62 o 
   6   5   1     5054.46     5304.42     80.92 o 
   7   5   1     1779.33     1778.63     74.44 o 
   8   5   1      212.82      184.41    121.79 o 
   9   5   1     1145.82     1050.56    127.77 o 
  10   5   1       93.17       23.52     92.36 o 
  11   5   1     1152.73     1075.64    147.25 o 
  12   5   1       34.50     -122.27    103.08 o 
 -13   6   1     2320.22     2327.79    234.60 o 
 -12   6   1      234.19      285.30    124.05 o 
 -11   6   1     8807.29     8891.65    305.50 o 
 -10   6   1     7510.54     7645.52    267.66 o 
  -9   6   1    10679.52    10837.13    303.64 o 
  -8   6   1      760.10      868.04     57.17 o 
  -7   6   1    19739.13    19491.83    229.36 o 
  -6   6   1     4199.55     4407.97     83.05 o 
  -5   6   1      204.56      294.55     44.42 o 
  -4   6   1   135098.28   141915.48   2022.89 o 
  -3   6   1    59693.25    59751.34    700.04 o 
  -2   6   1      306.76      627.42     77.98 o 
  -1   6   1    10523.50    11013.30    126.31 o 
   0   6   1    86163.96    91203.48    817.93 o 
   1   6   1     4736.68     5464.53     94.68 o 
   2   6   1      715.29      888.61     53.93 o 
   3   6   1    21695.35    23265.44    295.94 o 
   4   6   1    34347.29    34680.08   1044.34 o 
   5   6   1    13423.51    11297.52    175.18 o 
   6   6   1      178.89      377.17     28.26 o 
   7   6   1    11756.20    11545.94    160.14 o 
   8   6   1    11466.76    11208.40    294.26 o 
   9   6   1     1133.03     1027.61    122.02 o 
  10   6   1     6344.08     6115.08    245.85 o 
  11   6   1       73.14      100.81     98.58 o 
  12   6   1      187.66      418.11    132.36 o 
 -13   7   1      365.03      504.68    140.71 o 
 -12   7   1     1606.99     1956.56    578.13 o 
 -11   7   1     6244.58     6503.09    262.65 o 
 -10   7   1     4493.09     4439.57    206.30 o 
  -9   7   1     1121.60     1065.15    123.55 o 
  -8   7   1      529.07      725.61     54.29 o 
  -7   7   1     7283.80     7504.02    119.41 o 
  -6   7   1       58.05       90.00     28.18 o 
  -5   7   1      115.07       88.23     24.83 o 
  -4   7   1    10376.84    11120.86    253.50 o 
  -3   7   1     5122.32     4898.20     83.31 o 
  -2   7   1     5866.75     5737.32     76.30 o 
  -1   7   1     1091.23      994.29     27.03 o 
   0   7   1       49.80       86.24      9.42 o 
   1   7   1     4152.04     4034.28     66.96 o 
   2   7   1     3979.49     3980.26     84.11 o 
   3   7   1     2904.29     3014.96     88.91 o 
   4   7   1     2781.16     2855.88     72.25 o 
   5   7   1     4041.04     3842.45    147.78 o 
   6   7   1      533.07      576.63     33.48 o 
   7   7   1        0.75       22.61     28.15 o 
   8   7   1      985.80     1143.90    172.36 o 
   9   7   1      561.88      474.66    140.64 o 
  10   7   1    10412.11    10365.30    313.72 o 
  11   7   1      401.57      312.48    113.19 o 
  12   7   1      251.25      255.46    156.20 o 
 -13   8   1      867.23     1079.75    283.68 o 
 -12   8   1     5043.60     4475.82    237.61 o 
 -11   8   1    10979.93     9853.96    319.34 o 
 -10   8   1     7010.40     7136.87    259.79 o 
  -9   8   1     5531.39     4804.24    202.92 o 
  -8   8   1    24038.33    24039.00    305.50 o 
  -7   8   1      810.40      784.41     48.29 o 
  -6   8   1      106.57      170.89     30.77 o 
  -5   8   1        2.78       44.91     32.40 o 
  -4   8   1     8573.92     9240.26    153.81 o 
  -3   8   1      106.48      136.85     26.54 o 
  -2   8   1     4526.82     4666.06     68.36 o 
  -1   8   1     1164.22     1119.71     23.74 o 
   0   8   1      209.53      261.72     37.58 o 
   1   8   1     1170.75     1105.59     35.47 o 
   2   8   1    15963.44    15559.22    215.99 o 
   3   8   1     3057.17     3332.60    137.18 o 
   4   8   1      116.74      141.62     29.92 o 
   5   8   1    26601.03    27855.49    368.86 o 
   6   8   1     3784.75     3631.75     69.83 o 
   7   8   1       58.96       87.69     32.83 o 
   8   8   1     1256.49     1492.68    180.44 o 
   9   8   1     1415.92     1381.85    139.07 o 
  10   8   1     4522.72     4787.19    218.55 o 
  11   8   1        2.65      -23.04    100.54 o 
  12   8   1      173.03      249.29    120.82 o 
 -13   9   1       19.55      286.14    136.42 o 
 -12   9   1      262.22      424.34    121.20 o 
 -11   9   1     4145.66     4766.71    229.15 o 
 -10   9   1     5159.56     4710.05    216.45 o 
  -9   9   1     6331.25     6470.65    383.03 o 
  -8   9   1    33255.08    32881.55    392.71 o 
  -7   9   1       87.22      194.16     35.61 o 
  -6   9   1    10021.97     9087.73    133.72 o 
  -5   9   1    24475.19    23722.18    514.39 o 
  -4   9   1    37663.88    40696.33    475.62 o 
  -3   9   1   103715.47   105720.13   1060.50 o 
  -2   9   1   105280.09   109735.94   1025.22 o 
  -1   9   1      184.62      249.59     27.71 o 
   0   9   1   147682.03   156749.92   1755.18 o 
   1   9   1    43033.09    44858.50    469.75 o 
   2   9   1    22511.61    22369.17    257.24 o 
   3   9   1    61190.40    60535.65    882.11 o 
   4   9   1     1989.29     1235.19     54.70 o 
   5   9   1    56387.70    58346.54    707.25 o 
   6   9   1    11244.06    11275.96    249.55 o 
   7   9   1     2268.40     2428.02     61.84 o 
   8   9   1     3487.93     3348.35    163.05 o 
   9   9   1    10402.68    10417.81    952.18 o 
  10   9   1     5182.37     4817.68    215.65 o 
  11   9   1     1847.85     1763.42    232.81 o 
  12   9   1      747.53      749.07    148.93 o 
 -12  10   1     1180.54     1504.80    273.80 o 
 -11  10   1    11355.77    10590.72    334.81 o 
 -10  10   1     1659.72     1697.60    168.77 o 
  -9  10   1     6108.02     5981.97    356.69 o 
  -8  10   1     3258.41     3550.09    105.15 o 
  -7  10   1     1418.94     1437.94     60.30 o 
  -6  10   1     8696.65     8570.99    181.23 o 
  -5  10   1     3037.52     2906.74     85.38 o 
  -4  10   1    15907.48    15704.03    227.71 o 
  -3  10   1    28439.37    28285.77    316.14 o 
  -2  10   1     1799.85     1854.55     42.59 o 
  -1  10   1      383.31      411.16     26.09 o 
   0  10   1      478.02      444.04     26.52 o 
   1  10   1      373.88      412.91     27.45 o 
   2  10   1      939.69      990.23     41.13 o 
   3  10   1     1361.65     1430.30    103.24 o 
   4  10   1     6395.74     7059.57    149.54 o 
   5  10   1     5472.21     5522.57    117.08 o 
   6  10   1     1549.02     1525.48     70.24 o 
   7  10   1      296.52      368.86     36.13 o 
   8  10   1     1149.01     1165.04    161.29 o 
   9  10   1     7345.82     7362.80    253.71 o 
  10  10   1      586.76      832.60    128.21 o 
  11  10   1     2961.29     3303.98    219.84 o 
  12  10   1        3.08       -0.53    106.13 o 
 -12  11   1     5772.23     5983.16    241.54 o 
 -11  11   1     3307.62     3043.99    209.71 o 
 -10  11   1     1815.07     1550.95    153.19 o 
  -9  11   1     8666.91     7724.79    254.58 o 
  -8  11   1     4414.97     4647.92    110.89 o 
  -7  11   1     5143.49     5025.58    100.33 o 
  -6  11   1     2911.78     3081.61     97.89 o 
  -5  11   1      200.18      232.54     35.24 o 
  -4  11   1     1497.10     1787.77    163.38 o 
  -3  11   1        0.82       57.53     22.25 o 
  -2  11   1     1055.15     1102.80     36.79 o 
  -1  11   1      445.25      459.43     23.78 o 
   0  11   1     2017.68     1914.24    180.77 o 
   1  11   1      274.46      284.69     25.73 o 
   2  11   1      833.13      943.29     41.77 o 
   3  11   1     6218.19     5846.98    126.85 o 
   4  11   1     4167.15     4703.03    219.59 o 
   5  11   1     1818.47     1707.47     67.93 o 
   6  11   1       66.16      126.37     38.90 o 
   7  11   1     1348.00     1247.24     64.68 o 
   8  11   1      747.53      976.28    146.33 o 
   9  11   1       58.69      102.80     84.83 o 
  10  11   1     2742.94     2495.68    185.68 o 
  11  11   1     1920.57     2129.38    182.41 o 
  12  11   1      855.26      941.89    227.72 o 
 -12  12   1     1369.05     1506.22    138.54 o 
 -11  12   1       71.21      123.27     75.98 o 
 -10  12   1     9983.21     9935.14    310.64 o 
  -9  12   1    14097.58    13752.61    350.23 o 
  -8  12   1     8563.30     8887.48    157.35 o 
  -7  12   1     6293.50     6049.00    110.52 o 
  -6  12   1     4177.18     4832.33    107.27 o 
  -5  12   1     3592.01     3168.17     89.41 o 
  -4  12   1    90445.61    94825.89    969.96 o 
  -3  12   1    15863.25    15460.85    175.64 o 
  -2  12   1     8196.92     9294.58    113.71 o 
  -1  12   1    19325.74    19818.77    251.34 o 
   0  12   1    64676.48    65032.05    788.34 o 
   1  12   1     5663.55     5514.42    110.40 o 
   2  12   1    35261.05    35779.12    393.10 o 
   3  12   1    27200.01    26515.99    312.41 o 
   4  12   1    64269.93    65781.67    973.47 o 
   5  12   1     7962.15     7950.35    149.33 o 
   6  12   1     7868.55     8006.96    248.37 o 
   7  12   1        4.77       29.68     47.17 o 
   8  12   1    18295.03    18162.10    401.01 o 
   9  12   1     2389.37     2410.10    170.29 o 
  10  12   1    16306.81    14974.02    903.70 o 
  11  12   1     2787.00     2914.72    294.75 o 
  12  12   1     1100.01     1205.60    166.10 o 
 -12  13   1     2213.88     2703.06    174.45 o 
 -11  13   1      407.19      412.56     92.23 o 
 -10  13   1     4560.43     4285.31    215.45 o 
  -9  13   1     2819.58     2935.62    134.62 o 
  -8  13   1     9477.49     9511.91    152.42 o 
  -7  13   1      603.45      728.62     51.82 o 
  -6  13   1     5852.83     6011.09    121.70 o 
  -5  13   1     2810.08     2469.05    110.40 o 
  -4  13   1    14016.72    14571.01    195.56 o 
  -3  13   1     3253.90     3132.86     78.86 o 
  -2  13   1      914.13     1091.36     48.71 o 
  -1  13   1       25.29       32.12     24.82 o 
   0  13   1      994.01     1305.06    238.19 o 
   1  13   1     1230.01     1288.64     56.36 o 
   2  13   1     2470.24     2411.39     59.57 o 
   3  13   1     1931.19     2066.26     64.71 o 
   4  13   1     2623.19     2758.35     88.62 o 
   5  13   1     1910.54     1878.52    111.02 o 
   6  13   1     2159.64     2212.38    123.44 o 
   7  13   1        7.87      -45.65     70.21 o 
   8  13   1    10885.42    11192.50    301.98 o 
   9  13   1      345.83      308.99     99.85 o 
  10  13   1     4757.72     4677.63    216.37 o 
  11  13   1      120.23      163.24    110.42 o 
  12  13   1     5304.31     4970.07    254.33 o 
 -12  14   1     3658.71     3714.70    179.31 o 
 -11  14   1      258.60      423.04     93.87 o 
 -10  14   1     3407.42     3263.57    151.05 o 
  -9  14   1     9128.62     8242.95    215.52 o 
  -8  14   1     5273.44     5422.27    119.40 o 
  -7  14   1     5962.77     6107.49    131.53 o 
  -6  14   1      168.83      215.49     40.91 o 
  -5  14   1      718.37      772.70     51.32 o 
  -4  14   1    20074.59    20660.77    257.33 o 
  -3  14   1    19337.17    19704.27    215.99 o 
  -2  14   1       53.86      103.42     30.36 o 
  -1  14   1     9390.58     9499.29    160.82 o 
   0  14   1     1991.16     2031.24     65.59 o 
   1  14   1    10493.10    10193.71    135.87 o 
   2  14   1     4008.98     3774.88     75.60 o 
   3  14   1      583.43      652.20     43.25 o 
   4  14   1      503.35      560.81     92.17 o 
   5  14   1      866.27      875.92     67.49 o 
   6  14   1     1233.54     1131.68    102.17 o 
   7  14   1       88.32      206.34     82.59 o 
   8  14   1      683.07      649.96    109.36 o 
   9  14   1     4120.31     3806.81    187.24 o 
  10  14   1      805.81      938.98    135.26 o 
  11  14   1      408.89      577.46    127.59 o 
  12  14   1        0.23       16.45     81.39 o 
 -12  15   1       67.99       57.18     84.43 o 
 -11  15   1     2983.55     2952.09    162.95 o 
 -10  15   1     5737.89     5737.05    191.90 o 
  -9  15   1    11197.91    10409.76    245.83 o 
  -8  15   1     5668.76     5885.26    109.45 o 
  -7  15   1    39452.61    39206.90    469.68 o 
  -6  15   1       92.62      125.72     38.32 o 
  -5  15   1    15193.19    15169.67    212.17 o 
  -4  15   1    36570.95    38526.76    432.01 o 
  -3  15   1   106424.37   115331.56   1050.25 o 
  -2  15   1    99582.41   103378.69   1054.60 o 
  -1  15   1    87715.74    91666.95   1103.42 o 
   0  15   1     1335.43     1375.30     73.70 o 
   1  15   1    79814.65    80940.92    833.27 o 
   2  15   1     1171.73     1470.53     49.92 o 
   3  15   1    23871.50    23799.66    289.57 o 
   4  15   1    62311.46    59882.47    748.31 o 
   5  15   1    58022.27    55452.71    713.54 o 
   6  15   1     1022.28      996.95     77.91 o 
   7  15   1    19408.55    18270.26    426.42 o 
   8  15   1     3336.36     3051.14    163.02 o 
   9  15   1     4166.50     3893.97    185.44 o 
  10  15   1     2213.93     2367.23    181.72 o 
  11  15   1     5445.71     5325.76    199.51 o 
  12  15   1      652.60      797.51    136.63 o 
 -12  16   1     2008.97     2219.14    171.25 o 
 -11  16   1     4054.56     3872.72    173.09 o 
 -10  16   1     1794.51     2217.93    142.57 o 
  -9  16   1    11177.56    10703.84    251.12 o 
  -8  16   1     3952.63     4048.59    101.52 o 
  -7  16   1    18426.78    18230.80    262.61 o 
  -6  16   1     1104.64     1189.43     67.14 o 
  -5  16   1     1583.25     1687.69     67.20 o 
  -4  16   1      835.82     1026.62     72.66 o 
  -3  16   1     7948.47     8945.58    121.97 o 
  -2  16   1     2793.18     3004.48     80.68 o 
  -1  16   1       84.72      293.85     62.24 o 
   0  16   1    12750.77    11814.56    244.72 o 
   1  16   1     1081.69     1115.93     53.53 o 
   2  16   1     2546.10     2547.14     90.27 o 
   3  16   1      223.22      340.75     38.76 o 
   4  16   1      125.80      163.64     37.68 o 
   5  16   1     3775.92     3601.88    278.37 o 
   6  16   1       60.02       67.07     51.98 o 
   7  16   1     8774.43     8809.72    224.12 o 
   8  16   1      435.87      366.08     71.55 o 
   9  16   1     2521.79     2596.82    210.88 o 
  10  16   1      200.58      282.84     82.43 o 
  11  16   1     1674.96     2026.62    152.16 o 
  12  16   1     3136.29     3392.44    189.40 o 
 -12  17   1     3189.20     3367.04    194.21 o 
 -11  17   1     1050.66     1332.81    126.16 o 
 -10  17   1       48.34       85.89     70.23 o 
  -9  17   1     4294.42     3762.52    172.78 o 
  -8  17   1    20806.83    20738.28    269.45 o 
  -7  17   1      785.17      814.23     64.47 o 
  -6  17   1     9569.04     9930.29    169.17 o 
  -5  17   1     5979.76     5890.27    118.28 o 
  -4  17   1    20126.73    20333.58    233.40 o 
  -3  17   1      406.26      454.45     34.68 o 
  -2  17   1     1964.06     2243.78     91.59 o 
  -1  17   1     4970.55     4761.12    117.03 o 
   0  17   1     4684.23     5747.02    166.38 o 
   1  17   1     1570.44     1551.74     47.24 o 
   2  17   1     1487.43     1489.80     77.71 o 
   3  17   1       11.95       68.59     31.03 o 
   4  17   1     1858.82     2213.29     91.97 o 
   5  17   1     2287.30     2545.01    133.23 o 
   6  17   1     9031.00     9772.34    228.29 o 
   7  17   1     2928.59     2825.98    119.88 o 
   8  17   1      658.85      639.89     84.12 o 
   9  17   1       17.73      108.91     65.30 o 
  10  17   1      882.48     1203.90    115.42 o 
  11  17   1     1061.79     1012.19    119.49 o 
  12  17   1     2455.59     2721.08    183.40 o 
 -12  18   1     2502.31     2532.54    171.77 o 
 -11  18   1      209.63      186.21     86.68 o 
 -10  18   1      388.83      582.69     95.09 o 
  -9  18   1    17490.23    16494.55    328.07 o 
  -8  18   1    19204.66    19272.33    284.59 o 
  -7  18   1       16.18       82.27     43.80 o 
  -6  18   1    32976.15    32546.57    398.30 o 
  -5  18   1    13269.87    14025.51    204.49 o 
  -4  18   1    61304.92    63502.08    613.22 o 
  -3  18   1     6467.88     6132.52    108.40 o 
  -2  18   1    60274.36    61892.98    657.38 o 
  -1  18   1    21400.95    19916.38    297.01 o 
   0  18   1   100250.45    98937.02   1502.26 o 
   1  18   1     4888.88     5405.86    110.58 o 
   2  18   1    31824.59    35446.92    401.40 o 
   3  18   1    14352.95    13483.88    200.75 o 
   4  18   1   170199.11   173226.14   1770.94 o 
   5  18   1     3120.98     2548.78     98.39 o 
   6  18   1    61151.69    60538.81    791.44 o 
   7  18   1       17.09       43.00     56.23 o 
   8  18   1    13154.66    12953.39    398.20 o 
   9  18   1        8.04       50.33     64.01 o 
  10  18   1     7943.17     7736.42    228.47 o 
  11  18   1     2120.19     2212.61    156.37 o 
  12  18   1    14055.45    15113.15    365.36 o 
 -12  19   1     3557.94     3934.29    185.99 o 
 -11  19   1      122.83      270.74     87.99 o 
 -10  19   1     4963.71     5032.54    201.56 o 
  -9  19   1    11515.28    11260.50    260.23 o 
  -8  19   1    12577.74    12475.19    335.25 o 
  -7  19   1      190.65      448.57     55.10 o 
  -6  19   1      751.51      961.04     64.67 o 
  -5  19   1        0.78       80.09     35.86 o 
  -4  19   1    16215.85    17111.35    206.97 o 
  -3  19   1     2505.96     2381.02     66.89 o 
  -2  19   1     7923.47     7755.28    120.21 o 
  -1  19   1      639.50      723.46     99.65 o 
   0  19   1      133.54     1405.23    113.11 o 
   1  19   1     5915.79     5936.43    119.53 o 
   2  19   1    11760.35    11673.95    265.71 o 
   3  19   1       52.51      137.09     33.35 o 
   4  19   1     8953.26     9977.86    415.08 o 
   5  19   1     2926.96     3120.46    108.44 o 
   6  19   1     3127.60     3251.40    171.99 o 
   7  19   1      278.12      321.97     93.95 o 
   8  19   1    13433.39    12745.96    275.03 o 
   9  19   1     1670.78     1575.08    120.96 o 
  10  19   1     4687.60     4567.01    177.09 o 
  11  19   1       38.93      127.16     83.58 o 
  12  19   1    15899.78    15821.36    374.82 o 
 -12  20   1     5352.81     5738.09    222.72 o 
 -11  20   1     1497.06     1599.73    139.14 o 
 -10  20   1     2965.38     2887.93    161.97 o 
  -9  20   1    14057.01    13831.29    296.36 o 
  -8  20   1     8449.55     8746.71    253.95 o 
  -7  20   1    11258.62    11657.60    200.19 o 
  -6  20   1     2952.02     3181.15     96.00 o 
  -5  20   1    18214.97    17919.85    246.88 o 
  -4  20   1       53.39       49.61     30.72 o 
  -3  20   1       55.37       87.88     42.77 o 
  -2  20   1      123.51      139.03     34.21 o 
   0  20   1     5207.42     5657.08    166.70 o 
   1  20   1      848.30     1138.79    119.31 o 
   2  20   1      197.30      221.29     47.81 o 
   3  20   1     5530.46     5643.22    129.06 o 
   4  20   1     6983.50     6939.75    134.84 o 
   5  20   1     8157.01     7969.03    181.05 o 
   6  20   1     1117.37     1211.10     87.83 o 
   7  20   1      297.02      282.83     80.10 o 
   8  20   1      806.15      942.02    102.27 o 
   9  20   1      806.39      752.47    162.69 o 
  10  20   1       34.34       83.68     76.30 o 
  11  20   1      969.40     1313.40    163.69 o 
  12  20   1      977.97     1612.74    153.75 o 
 -12  21   1       16.57      -57.83    106.33 o 
 -11  21   1     5177.58     5601.21    206.86 o 
 -10  21   1     1057.42     1158.74    115.21 o 
  -9  21   1     6045.89     6058.32    188.04 o 
  -8  21   1      714.48      805.29     70.76 o 
  -7  21   1    38437.62    37737.03    464.47 o 
  -6  21   1     2922.47     3188.85     97.96 o 
  -5  21   1    22096.46    22042.96    289.21 o 
  -4  21   1     6581.08     6720.66    112.83 o 
  -3  21   1    82158.84    83574.48    882.38 o 
  -2  21   1     1135.61     1293.30     48.19 o 
  -1  21   1   116180.61   114146.61   1807.70 o 
   0  21   1    18874.38    18203.14    361.68 o 
   1  21   1    25173.37    23522.10    424.63 o 
   2  21   1     5040.52     5007.89     97.02 o 
   3  21   1    45343.36    43784.50    498.08 o 
   4  21   1    28607.19    29290.13    364.14 o 
   5  21   1    83799.56    82735.05   1029.75 o 
   6  21   1     1309.78     1613.05    108.80 o 
   7  21   1    29197.04    28428.39    446.83 o 
   8  21   1     2979.93     2866.26    130.63 o 
   9  21   1     5938.81     5901.37    187.99 o 
  10  21   1     2010.57     2135.35    146.85 o 
  11  21   1    21055.38    22173.31    439.84 o 
 -12  22   1      387.22      651.94    141.19 o 
 -11  22   1     4550.41     4456.67    233.58 o 
 -10  22   1      198.84      219.71     81.25 o 
  -9  22   1     2314.87     2265.76    137.66 o 
  -8  22   1      515.53      629.75     85.00 o 
  -7  22   1     4010.76     4242.08    118.91 o 
  -6  22   1      223.49      331.60     72.48 o 
  -5  22   1     3632.99     3890.80     91.86 o 
  -4  22   1     6743.15     6682.17    126.40 o 
  -3  22   1     9389.69    10043.03    195.48 o 
  -2  22   1     1089.82     1162.37     51.04 o 
  -1  22   1     8030.08    10288.54    829.49 o 
   0  22   1     1026.56     1566.32     96.42 o 
   1  22   1     2292.49     2452.55     78.43 o 
   2  22   1      299.55      366.77     37.54 o 
   3  22   1      335.46      369.33     53.67 o 
   4  22   1      155.25      243.51     50.46 o 
   5  22   1     7233.27     6935.90    143.13 o 
   6  22   1     1972.42     1921.52    106.43 o 
   7  22   1     8279.66     8225.82    318.86 o 
   8  22   1     1803.12     1964.11    124.25 o 
   9  22   1     7939.89     7292.70    210.94 o 
  10  22   1     1898.18     2280.17    149.68 o 
  11  22   1    14979.36    14909.18    467.22 o 
 -11  23   1      343.33      403.00    122.51 o 
 -10  23   1     3476.54     3461.36    163.83 o 
  -9  23   1     2456.42     2442.38    137.62 o 
  -8  23   1    12523.58    11747.86    212.10 o 
  -7  23   1     1158.52     1331.01     82.29 o 
  -6  23   1     3517.25     3737.24    107.41 o 
  -5  23   1     3727.55     4043.87     94.93 o 
  -4  23   1     7008.23     7438.51    135.73 o 
  -3  23   1     4896.56     4593.75     96.24 o 
  -2  23   1     6764.78     8138.85    945.30 o 
  -1  23   1      222.71      515.70    119.10 o 
   0  23   1     1335.09     2051.33    285.17 o 
   1  23   1        0.12      114.91     73.61 o 
   2  23   1    10633.53    11182.41    220.80 o 
   3  23   1    10325.26     9796.85    189.26 o 
   4  23   1     5141.81     5390.94    189.52 o 
   5  23   1      583.87      667.07     60.51 o 
   6  23   1     8979.04     9027.12    203.34 o 
   7  23   1      129.16      292.34     67.07 o 
   8  23   1     2466.82     2891.83    137.57 o 
   9  23   1      352.70      290.57     78.85 o 
  10  23   1    10956.83    10662.48    274.41 o 
  11  23   1       24.95      313.83     95.86 o 
 -11  24   1     1550.75     1598.44    174.35 o 
 -10  24   1     5019.97     5231.28    241.43 o 
  -9  24   1       17.73       63.00     68.48 o 
  -8  24   1    22589.49    22385.94    325.63 o 
  -7  24   1      228.85      228.49     53.50 o 
  -6  24   1    44534.69    43508.79    515.71 o 
  -5  24   1    26898.08    26464.17    305.74 o 
  -4  24   1    19881.82    20774.03    276.99 o 
  -3  24   1     3808.80     3571.59    112.12 o 
  -2  24   1   128274.60   129272.41   1547.59 o 
  -1  24   1    15487.58    16075.38    344.95 o 
   0  24   1    65696.67    61431.24   1002.45 o 
   1  24   1    37436.89    39327.28    526.28 o 
   2  24   1    53744.04    57618.88    742.39 o 
   3  24   1     6170.04     6247.66    165.47 o 
   4  24   1    78352.60    77885.81   1032.10 o 
   5  24   1      722.67      797.60     65.09 o 
   6  24   1    75516.08    73625.66    948.07 o 
   7  24   1     6957.10     6981.18    187.23 o 
   8  24   1    22667.87    21841.18    388.92 o 
   9  24   1     2481.39     2491.77    148.65 o 
  10  24   1    10084.02    10125.87    348.62 o 
  11  24   1       61.18      231.52    119.06 o 
 -11  25   1     1280.90     1586.65    180.44 o 
 -10  25   1     1054.46     1243.52    152.24 o 
  -9  25   1      208.00      327.45    100.89 o 
  -8  25   1    11924.15    11790.94    257.73 o 
  -7  25   1      504.91      581.00     64.49 o 
  -6  25   1     5987.07     6209.45    142.08 o 
  -5  25   1      952.18     1310.26    105.30 o 
  -4  25   1      638.84      773.20     64.98 o 
  -3  25   1      280.04      397.12     46.03 o 
  -1  25   1     4501.36     4749.58    167.77 o 
   0  25   1     2346.95     3997.89    337.84 o 
   1  25   1     1031.65     1766.56    401.28 o 
   2  25   1       56.68      234.35     83.79 o 
   3  25   1      427.32      406.83     45.46 o 
   4  25   1     1957.41     2082.21    101.98 o 
   5  25   1     9047.34     8789.58    219.59 o 
   6  25   1    15927.49    16023.79    292.61 o 
   7  25   1       46.86      172.38     65.72 o 
   8  25   1     8841.07     8409.17    258.56 o 
   9  25   1      788.43      790.66    100.51 o 
  10  25   1     2946.24     3121.08    304.03 o 
  11  25   1      406.83      749.84    190.02 o 
 -11  26   1     4004.10     4587.39    249.26 o 
 -10  26   1      261.54      169.22    101.40 o 
  -9  26   1    10142.29     9858.30    315.45 o 
  -8  26   1     1808.79     1692.45    152.56 o 
  -7  26   1     4133.15     4495.64    290.26 o 
  -6  26   1     1793.80     2069.63    108.65 o 
  -5  26   1     9708.03    10422.49    208.22 o 
  -4  26   1      543.39      542.49     58.58 o 
  -3  26   1     3120.67     3752.96    128.63 o 
  -2  26   1       50.59      109.78     30.18 o 
  -1  26   1     6599.51     8692.90    338.14 o 
   0  26   1     3232.53     3424.48    260.34 o 
   1  26   1      830.45      922.25    132.86 o 
   2  26   1      921.46      920.22     64.88 o 
   3  26   1      446.69      593.42    111.92 o 
   4  26   1      231.42      309.93     49.83 o 
   5  26   1      564.31      695.85    112.07 o 
   6  26   1     5326.61     4904.47    152.33 o 
   7  26   1     2259.65     2722.97    123.75 o 
   8  26   1     2719.33     3007.41    141.58 o 
   9  26   1     7486.68     7973.52    290.51 o 
  10  26   1     3293.10     3419.10    211.26 o 
  11  26   1     6526.30     6892.55    300.04 o 
 -11  27   1     7090.19     7812.42    313.39 o 
 -10  27   1       17.85      -51.76     89.47 o 
  -9  27   1     6719.40     7056.01    268.63 o 
  -8  27   1     1104.70      907.14    139.74 o 
  -7  27   1    37384.09    35882.52    684.51 o 
  -6  27   1     5752.58     5606.13    209.76 o 
  -5  27   1    40204.62    41584.06   1017.11 o 
  -4  27   1      177.33      316.58     78.36 o 
  -3  27   1    57729.25    58477.27    986.03 o 
  -2  27   1    12392.71    11922.03    297.99 o 
  -1  27   1   135370.52   132607.58   2033.56 o 
   0  27   1     7848.61     7422.68    222.13 o 
   1  27   1    61588.44    59834.17    953.62 o 
   2  27   1     2946.04     2823.17    101.67 o 
   3  27   1    74839.16    74726.56    953.39 o 
   4  27   1     2987.38     3064.99     93.88 o 
   5  27   1    42720.73    42371.71    515.15 o 
   6  27   1       38.92      153.24     61.44 o 
   7  27   1    48616.87    47763.88    676.53 o 
   8  27   1     3912.71     4034.54    195.97 o 
   9  27   1    11157.63    11083.54    391.40 o 
  10  27   1       17.91      152.91    101.89 o 
  11  27   1    13149.22    13413.19    835.77 o 
 -11  28   1     5286.64     5723.57    889.94 o 
 -10  28   1     1021.30     1368.37    165.66 o 
  -9  28   1     4561.51     4446.07    237.30 o 
  -8  28   1      180.15      304.62     95.30 o 
  -7  28   1     5924.81     5836.63    250.16 o 
  -6  28   1      444.82      500.33    133.46 o 
  -5  28   1     4072.46     4068.44    179.16 o 
  -4  28   1      376.65      339.79     82.73 o 
  -3  28   1       93.32      308.81    108.32 o 
  -2  28   1      978.02     1145.32    109.55 o 
  -1  28   1     3196.56     7143.43    307.02 o 
   0  28   1     9326.51     9297.54    255.33 o 
   1  28   1     3574.22     4399.81    267.93 o 
   2  28   1        1.08       30.26     39.98 o 
   3  28   1     4235.90     4807.42    432.46 o 
   4  28   1       46.52       28.42     51.74 o 
   5  28   1    18515.07    17742.80    269.48 o 
   6  28   1        8.90      164.21     61.75 o 
   7  28   1     7281.26     7569.69    257.44 o 
   8  28   1      227.70      266.54     94.99 o 
   9  28   1     7296.98     7754.44    288.50 o 
  10  28   1        0.09        5.51     98.14 o 
  11  28   1     9418.27    10115.76    403.67 o 
 -11  29   1     1250.29     1395.33    174.72 o 
 -10  29   1     4204.87     4566.68    239.73 o 
  -9  29   1      159.13      163.14     94.75 o 
  -8  29   1     3386.08     3531.35    185.95 o 
  -7  29   1      739.51     1002.45    177.75 o 
  -6  29   1    28640.20    27547.93    823.51 o 
  -5  29   1     4603.32     4880.09    197.80 o 
  -4  29   1     8017.90     8380.46    444.37 o 
  -3  29   1       11.50      140.90     71.24 o 
  -2  29   1       14.65      438.68    121.49 o 
  -1  29   1      154.08      488.54    126.88 o 
   0  29   1     1627.95     2270.99    132.40 o 
   1  29   1     1235.62     1290.53    123.76 o 
   2  29   1     3532.35     4290.53    163.38 o 
   3  29   1      223.81      357.27     55.95 o 
   4  29   1       20.19       70.61     52.07 o 
   5  29   1       98.78      105.86     61.12 o 
   6  29   1    12365.57    12151.80    320.60 o 
   7  29   1       73.80      113.83     81.20 o 
   8  29   1     2590.23     3098.02    238.49 o 
   9  29   1      278.78      289.36    103.50 o 
  10  29   1     6657.32     6608.84    283.72 o 
 -10  30   1    16623.57    16312.23    456.63 o 
  -9  30   1     1885.94     1729.04    167.36 o 
  -8  30   1     9910.18     9801.27    455.44 o 
  -7  30   1        6.90       16.16     99.95 o 
  -6  30   1    27495.02    27322.31    826.50 o 
  -5  30   1    14970.81    15045.35    375.22 o 
  -4  30   1    24778.26    23963.47    573.64 o 
  -3  30   1     4872.44     4555.94    227.12 o 
  -2  30   1    91488.51    90291.22   1455.64 o 
  -1  30   1     1717.66     1877.18    139.42 o 
   0  30   1    42445.07    41001.83    743.64 o 
   1  30   1     1265.33     1396.39     74.22 o 
   2  30   1    79690.77    80717.30   1321.81 o 
   3  30   1     3274.56     2883.52    152.96 o 
   4  30   1    21960.27    22331.11    487.28 o 
   5  30   1      704.24      705.00     84.51 o 
   6  30   1    36499.70    36509.08    683.06 o 
   7  30   1     6965.32     6869.42    248.16 o 
   8  30   1    31228.88    30851.36    641.60 o 
   9  30   1       72.04       19.58     89.30 o 
  10  30   1    13520.00    14062.43    763.06 o 
 -10  31   1     2136.75     2386.13    292.66 o 
  -9  31   1     4876.70     4511.92    329.16 o 
  -8  31   1     1216.51     1560.23    225.03 o 
  -7  31   1      275.40      423.12    138.25 o 
  -6  31   1     1465.67     1944.45    226.82 o 
  -5  31   1     1250.36     1631.92    140.71 o 
  -4  31   1     6206.92     6025.24    221.41 o 
  -3  31   1       44.77      140.38     84.39 o 
  -1  31   1     1331.16     1465.76    128.84 o 
   0  31   1       57.22      781.01    135.85 o 
   1  31   1      135.44       69.23     73.12 o 
   2  31   1     6263.95     7420.44    968.34 o 
   3  31   1        1.92      167.77     79.98 o 
   4  31   1     3902.33     3991.83    184.51 o 
   5  31   1     2117.46     2115.51    121.85 o 
   6  31   1     2300.09     2569.91    161.72 o 
   7  31   1     1438.34     1595.80    148.17 o 
   8  31   1     1489.64     1572.06    156.76 o 
   9  31   1      106.84      168.38    101.90 o 
  10  31   1     8538.11     8922.42    332.53 o 
 -10  32   1     1645.58     1830.15    264.53 o 
  -9  32   1     7184.25     7231.41    411.75 o 
  -8  32   1      137.24      108.92    120.29 o 
  -7  32   1     3554.07     3347.29    268.72 o 
  -6  32   1     3118.78     2851.45    169.95 o 
  -5  32   1    29784.41    30616.99    621.30 o 
  -4  32   1     4031.21     3964.79    184.25 o 
  -3  32   1     6494.78     7041.17    238.50 o 
  -2  32   1      617.74      713.88    106.13 o 
  -1  32   1     2993.73     4010.03    385.72 o 
   0  32   1      918.99     1150.20    118.35 o 
   1  32   1     2534.23     3419.91    357.29 o 
   2  32   1     4970.81     4809.92    199.21 o 
   3  32   1       27.39      542.82    131.67 o 
   4  32   1     5107.33     5375.64    218.96 o 
   5  32   1       66.64      248.01     83.16 o 
   6  32   1      322.72      251.42     70.24 o 
   7  32   1     2291.15     2733.51    207.97 o 
   8  32   1      443.07      661.02    119.97 o 
   9  32   1     3875.35     3763.97    211.21 o 
  10  32   1     3471.76     3901.95    243.62 o 
 -10  33   1      590.62      907.89    212.46 o 
  -9  33   1    19229.38    19077.08    718.17 o 
  -8  33   1     1888.79     1656.59    230.41 o 
  -7  33   1     6963.26     6760.41    371.65 o 
  -6  33   1      328.96      352.81     93.25 o 
  -5  33   1    65772.76    65056.77   1811.89 o 
  -4  33   1     1308.24     1349.02    134.77 o 
  -3  33   1    41329.81    39047.16    738.49 o 
  -2  33   1     4841.37     4889.10    199.32 o 
  -1  33   1    47368.95    46169.68    835.32 o 
   0  33   1      782.39      995.39    117.49 o 
   1  33   1    69470.46    65821.78   1119.93 o 
   2  33   1        0.55      186.25     83.93 o 
   3  33   1   112707.13   112757.23   1805.53 o 
   4  33   1      398.97      392.03     93.78 o 
   5  33   1    25330.06    25050.76    550.33 o 
   6  33   1     2639.93     2838.62    132.97 o 
   7  33   1    26475.54    26458.45   1091.92 o 
   8  33   1      376.79      631.80    117.59 o 
   9  33   1    31646.99    31711.74    685.28 o 
  10  33   1       14.49       11.14    105.08 o 
 -10  34   1     5163.50     5559.86    386.62 o 
  -9  34   1     2650.70     2877.48    312.41 o 
  -8  34   1     3476.35     3096.52    270.51 o 
  -7  34   1       89.68      174.76    123.29 o 
  -6  34   1      397.10      371.59     96.37 o 
  -5  34   1    13191.23    13959.59    375.67 o 
  -4  34   1     2047.68     1984.74    157.70 o 
  -3  34   1     1287.18     1819.90    148.94 o 
  -2  34   1      240.94      575.11    102.51 o 
  -1  34   1        1.26      895.32    161.59 o 
   0  34   1     1727.99     1759.82    280.09 o 
   2  34   1        6.44      -30.77     71.88 o 
   3  34   1     1350.05     2451.96    217.85 o 
   4  34   1      564.83      657.95    147.82 o 
   5  34   1    10065.46    10424.53    321.20 o 
   6  34   1        6.47       20.64     70.54 o 
   7  34   1     2071.23     2346.36    175.53 o 
   8  34   1        1.08      272.29    104.45 o 
   9  34   1    13477.68    13762.89    562.87 o 
 -10  35   1    15474.10    15753.73    669.70 o 
  -9  35   1      892.92     1126.34    219.04 o 
  -8  35   1      604.53      751.09    182.54 o 
  -7  35   1     1174.44     1092.82    199.89 o 
  -6  35   1     1994.91     2178.96    172.67 o 
  -5  35   1     3068.38     3449.21    184.29 o 
  -4  35   1     1314.15     1707.25    388.11 o 
  -3  35   1        0.10       74.89     83.36 o 
  -2  35   1    12521.43    12200.37    335.69 o 
  -1  35   1     1345.96     1717.29    171.16 o 
   0  35   1      272.57      621.93    100.92 o 
   1  35   1      490.02      756.51    110.76 o 
   2  35   1     4124.94     5474.19    290.56 o 
   3  35   1     1485.84     1571.33    151.70 o 
   4  35   1        0.80      373.65     97.09 o 
   5  35   1     1093.71     1104.46    132.13 o 
   6  35   1      205.15      445.65    132.86 o 
   7  35   1      714.03      801.36    181.34 o 
   8  35   1     4199.99     4787.21    228.51 o 
   9  35   1      640.51     1021.99    152.95 o 
  -9  36   1     1558.98     1435.15    244.78 o 
  -8  36   1     3976.88     3686.62    300.44 o 
  -7  36   1      356.93      427.31    149.62 o 
  -6  36   1    10192.78    10435.46    326.23 o 
  -5  36   1       66.24      173.40     89.50 o 
  -4  36   1    35566.06    35351.11    706.65 o 
  -3  36   1      206.98      258.07     90.03 o 
  -2  36   1    31437.36    31167.83    787.00 o 
  -1  36   1    10070.74    10027.34    503.32 o 
   0  36   1    21233.71    20344.38    465.29 o 
   1  36   1     1781.75     1677.51    149.17 o 
   2  36   1    88550.67    86104.08   1436.51 o 
   3  36   1     1319.53     1795.79    161.35 o 
   4  36   1    34303.18    34417.99    698.68 o 
   5  36   1        7.87       77.26     84.14 o 
   6  36   1    21926.36    21360.03    516.87 o 
   7  36   1       61.38      195.10    129.87 o 
   8  36   1    23169.63    22894.77    807.35 o 
   9  36   1        7.71      -38.30    138.25 o 
  -9  37   1     7204.17     7761.66    456.64 o 
  -8  37   1      317.92      356.69    163.38 o 
  -7  37   1     2569.54     2799.08    294.45 o 
  -6  37   1      310.36      494.80    108.54 o 
  -5  37   1      174.56      293.14     95.17 o 
  -4  37   1      127.61      705.01    159.79 o 
  -3  37   1      611.34      669.05    110.01 o 
  -2  37   1     2705.67     3424.37    181.55 o 
  -1  37   1       33.37      299.37     90.11 o 
   0  37   1        3.40      598.43    104.04 o 
   1  37   1      371.73      476.10    104.52 o 
   2  37   1      822.03     1281.94    190.91 o 
   3  37   1     1018.98     1026.04    133.09 o 
   4  37   1      877.44     1111.36    175.35 o 
   5  37   1     1768.05     2276.83    182.53 o 
   6  37   1     4253.26     3999.68    209.37 o 
   7  37   1      485.75      369.86    153.81 o 
   8  37   1     3712.72     3643.53    316.59 o 
   9  37   1        3.07      -35.31    138.85 o 
  -9  38   1     9725.78     8955.62    496.14 o 
  -8  38   1     1668.23     1852.29    267.52 o 
  -7  38   1     6145.61     6513.23    394.40 o 
  -6  38   1        4.76       66.57     89.50 o 
  -5  38   1     3523.65     4497.17    218.06 o 
  -4  38   1     2313.95     2209.18    175.59 o 
  -3  38   1     4840.60     5493.98    227.71 o 
  -2  38   1     1386.75     1432.46    143.70 o 
  -1  38   1     2477.43     3193.35    221.44 o 
   0  38   1     2607.70     2597.90    159.30 o 
   1  38   1       17.93      617.03    149.02 o 
   2  38   1     1978.92     2043.17    201.69 o 
   3  38   1     4365.08     5533.97    236.73 o 
   4  38   1     3646.84     3508.17    191.64 o 
   5  38   1       28.94      290.29     99.74 o 
   6  38   1      152.51      279.00    100.80 o 
   7  38   1     8089.42     8126.13    438.68 o 
   8  38   1      231.00       81.99    144.23 o 
   9  38   1     2747.80     3255.12    354.30 o 
  -9  39   1    12759.26    13101.88    611.05 o 
  -8  39   1      110.52      259.74    159.20 o 
  -7  39   1     9851.77     9370.37    482.37 o 
  -6  39   1    11387.38    10862.41    345.42 o 
  -5  39   1    38063.25    38823.26    781.73 o 
  -4  39   1        7.62      143.12     89.04 o 
  -3  39   1    20515.61    20924.11    499.66 o 
  -2  39   1     2427.09     2597.61    187.39 o 
  -1  39   1    24442.60    23866.49    536.49 o 
   0  39   1     3789.26     3857.74    191.16 o 
   1  39   1    42039.43    41184.25    800.24 o 
   2  39   1      246.76      368.57    103.32 o 
   3  39   1    48072.29    48661.70    920.62 o 
   4  39   1     1371.86     1445.48    152.33 o 
   5  39   1    16306.57    15690.08    428.47 o 
   6  39   1      319.35      322.41    104.31 o 
   7  39   1    29029.28    29233.25    954.57 o 
   8  39   1     2583.30     2113.23    288.47 o 
  -8  40   1     2987.59     2753.60    325.57 o 
  -7  40   1       13.95      115.51    144.83 o 
  -6  40   1     2366.08     3001.42    216.41 o 
  -5  40   1     2674.42     3437.44    200.82 o 
  -4  40   1      204.34      179.87    124.78 o 
  -3  40   1      332.45      723.71    119.46 o 
  -2  40   1       21.74      146.05     88.72 o 
  -1  40   1      708.40     1265.43    140.96 o 
   0  40   1     1099.63     1271.27    144.27 o 
   1  40   1     3356.47     4680.88    217.05 o 
   2  40   1     1824.80     1801.81    165.04 o 
   3  40   1     3526.59     4525.96    219.90 o 
   4  40   1       33.85      103.54     89.22 o 
   5  40   1     2565.94     2379.81    190.74 o 
   6  40   1      477.88      609.55    126.70 o 
   7  40   1     2250.15     2879.88    317.19 o 
   8  40   1      880.67     1079.65    226.82 o 
  -8  41   1     5014.96     4934.45    377.64 o 
  -7  41   1      104.18       95.76    147.82 o 
  -6  41   1    10018.99    10914.62    356.92 o 
  -5  41   1      472.53      993.44    137.11 o 
  -4  41   1       47.23      161.44     95.85 o 
  -3  41   1      185.33      154.87     94.26 o 
  -2  41   1     1442.84     2474.71    209.17 o 
  -1  41   1     1188.99     1416.46    168.17 o 
   0  41   1      619.84     1305.77    164.88 o 
   1  41   1        5.44      364.10    103.31 o 
   2  41   1     1023.31     1965.32    168.79 o 
   3  41   1     1034.02     1135.26    146.25 o 
   4  41   1      141.48       87.98     88.02 o 
   5  41   1     1154.62     1381.30    158.63 o 
   6  41   1     1437.16     1855.11    180.25 o 
   7  41   1     3481.77     2971.44    326.77 o 
   8  41   1      630.10      796.57    213.66 o 
  -8  42   1    13447.40    13281.42    617.03 o 
  -7  42   1     1850.88     2116.22    295.65 o 
  -6  42   1    18113.85    17901.24    480.33 o 
  -5  42   1    23489.74    23432.85    563.91 o 
  -4  42   1     8559.15     8838.22    310.98 o 
  -3  42   1      890.37      984.61    142.27 o 
  -2  42   1    24450.34    23314.26    547.77 o 
  -1  42   1      101.63      181.46     97.91 o 
   0  42   1    25930.17    24719.32    565.68 o 
   1  42   1     2965.30     3154.36    203.49 o 
   2  42   1    51915.24    51612.29    977.77 o 
   3  42   1      396.36      294.33    108.75 o 
   4  42   1     6180.97     5684.14    250.71 o 
   5  42   1      100.07      224.38    104.22 o 
   6  42   1    19679.46    19159.22    508.80 o 
   7  42   1     1126.13      967.74    222.04 o 
  -7  43   1     8322.27     8835.33    495.54 o 
  -6  43   1      193.01      543.30    123.29 o 
  -5  43   1     2738.18     3514.74    207.72 o 
  -4  43   1      591.23      761.10    193.01 o 
  -3  43   1      838.95      993.04    140.49 o 
  -2  43   1       74.76      848.99    129.09 o 
  -1  43   1     1820.29     2228.98    188.53 o 
   0  43   1     1024.76     1853.98    170.22 o 
   1  43   1      607.73      700.28    128.01 o 
   2  43   1     1446.22     3094.49    193.23 o 
   3  43   1      192.71      191.97    103.59 o 
   4  43   1      579.75      575.71    120.60 o 
   5  43   1      523.59      528.31    141.54 o 
   6  43   1     5647.50     6449.09    286.49 o 
   7  43   1       56.14        7.18    140.64 o 
  -7  44   1     3265.40     3601.04    375.25 o 
  -6  44   1      499.03      606.22    135.13 o 
  -5  44   1      152.13      353.84    269.61 o 
  -4  44   1       18.57      280.67    104.83 o 
  -3  44   1     4481.33     5008.64    239.54 o 
  -2  44   1     3246.09     3283.20    269.61 o 
  -1  44   1      172.19      645.92    120.84 o 
   0  44   1     6589.40     6073.45    261.53 o 
   1  44   1     2200.99     2278.22    189.50 o 
   2  44   1     1995.18     1946.64    365.67 o 
   3  44   1     1674.19     2120.88    185.13 o 
   4  44   1     1319.79     1226.49    216.05 o 
   5  44   1      273.19      558.14    152.01 o 
   6  44   1     3061.65     2923.09    255.55 o 
   7  44   1     2040.49     1811.59    280.09 o 
  -7  45   1     9640.64     8767.70    504.52 o 
  -6  45   1     8164.80     8186.49    319.55 o 
  -5  45   1    16885.78    17144.22    477.13 o 
  -4  45   1     3452.40     3322.23    220.43 o 
  -3  45   1    14124.34    14586.21    589.20 o 
  -2  45   1       83.99      106.88     97.31 o 
  -1  45   1    24263.26    22474.82    549.23 o 
   0  45   1     5710.58     5561.05    253.69 o 
   1  45   1    22182.21    21351.29    532.98 o 
   2  45   1     4981.72     4899.04    242.05 o 
   3  45   1    23339.68    22626.72    558.60 o 
   4  45   1     1715.26     1693.06    181.49 o 
   5  45   1    16928.43    17038.32    482.14 o 
   6  45   1        9.32       33.64    102.79 o 
  -6  46   1     5429.28     5788.13    274.19 o 
  -5  46   1      614.26      786.85    302.23 o 
  -4  46   1     5306.54     5827.41    268.98 o 
  -3  46   1       17.89      446.79    117.61 o 
  -2  46   1      790.91      953.75    144.52 o 
  -1  46   1      815.87     1503.65    166.94 o 
   0  46   1      481.79      770.45    134.57 o 
   1  46   1     1335.92     1944.11    181.40 o 
   2  46   1      165.43      335.44    112.71 o 
   3  46   1     1328.97     1924.17    240.89 o 
   4  46   1      378.10      496.60    126.04 o 
   5  46   1      393.87     1138.59    159.90 o 
   6  46   1       58.66       45.80    101.35 o 
  -6  47   1     1804.08     2291.57    313.60 o 
  -5  47   1        1.68       15.00    104.08 o 
  -4  47   1      853.88     1093.22    154.31 o 
  -3  47   1      820.28      766.14    138.43 o 
  -2  47   1     5393.78     5365.31    508.71 o 
  -1  47   1     2416.18     2819.94    333.95 o 
   0  47   1       14.96      354.78    114.49 o 
   1  47   1      880.74     1145.25    155.48 o 
   2  47   1        2.32       85.80     98.93 o 
   3  47   1     1054.21     1109.61    157.71 o 
   4  47   1      157.27      497.89    128.12 o 
   5  47   1     7102.89     7383.45    539.53 o 
   6  47   1      165.94      361.50    164.58 o 
  -5  48   1     3497.83     3681.13    261.51 o 
  -4  48   1     5955.08     6325.00    285.66 o 
  -3  48   1     2717.35     2773.71    224.27 o 
  -2  48   1     7718.37     8064.59    512.30 o 
  -1  48   1     1080.66     1371.24    198.40 o 
   0  48   1    11578.27    11214.48    373.44 o 
   1  48   1     3256.56     3191.83    232.26 o 
   2  48   1     7286.95     7238.12    301.47 o 
   3  48   1       95.87       13.79    103.22 o 
   4  48   1    13106.61    13257.10    422.84 o 
   5  48   1     3123.76     3273.17    252.03 o 
  -5  49   1     3972.64     4033.48    253.92 o 
  -4  49   1      452.22      870.22    210.96 o 
  -3  49   1     2382.17     2819.11    286.67 o 
  -2  49   1      655.68      788.68    140.04 o 
  -1  49   1      915.34     1135.36    160.53 o 
   0  49   1     1094.51     1347.43    269.02 o 
   1  49   1     1289.25     1296.74    166.45 o 
   2  49   1      544.84      789.60    141.22 o 
   3  49   1      736.20      901.49    151.39 o 
   4  49   1       47.68      612.85    139.20 o 
   5  49   1      176.46      443.26    247.77 o 
  -4  50   1     1104.41     1157.31    170.91 o 
  -3  50   1      404.21      291.77    121.65 o 
  -2  50   1     1606.23     1826.80    193.17 o 
  -1  50   1        5.94      604.49    138.25 o 
   0  50   1     1346.24     1772.23    187.88 o 
   1  50   1     2180.71     2181.12    201.62 o 
   2  50   1     2129.49     1874.76    195.42 o 
   3  50   1        2.23       20.77    107.79 o 
   4  50   1     6360.50     5968.04    290.20 o 
  -4  51   1     5875.96     6499.04    300.56 o 
  -3  51   1      868.10      922.75    182.54 o 
  -2  51   1     8369.33     7817.47    321.08 o 
  -1  51   1    22447.89    22257.34    579.84 o 
   0  51   1     1660.49     1939.74    290.86 o 
   1  51   1    10934.14    10402.66    372.60 o 
   2  51   1      347.73      461.48    135.88 o 
   3  51   1     1080.82      976.79    271.11 o 
  -3  52   1        3.35       54.34    111.18 o 
  -2  52   1      933.29     1307.71    177.22 o 
  -1  52   1      758.76     1547.30    182.41 o 
   0  52   1     2069.37     2969.51    242.36 o 
   1  52   1      284.49      871.49    153.38 o 
   2  52   1     2022.44     1935.83    206.21 o 
  -1  53   1     1758.03     1993.52    212.76 o 
   0  53   1       45.81      675.35    150.44 o 
   1  53   1     3849.58     3884.04    256.12 o 
 -12   0   2     4045.39     4031.35    316.00 o 
 -10   0   2     2785.61     2846.96    240.59 o 
  -8   0   2    59339.23    59762.51   2053.38 o 
  -6   0   2    44821.68    48378.96    743.90 o 
  -4   0   2    67881.74    69052.84    851.35 o 
  -2   0   2    95683.41   100070.27   1186.78 o 
   0   0   2   349685.16   350629.63  10798.76 o 
   2   0   2     2004.43     2698.54    117.30 o 
   4   0   2   129705.22   128322.61   2570.46 o 
   6   0   2    39009.31    35701.00    855.82 o 
   8   0   2    10550.94     9968.25    390.81 o 
  10   0   2    20498.62    20221.97    662.51 o 
  12   0   2    11786.77    12305.30    542.22 o 
 -13   1   2     2076.70     1751.06    195.26 o 
 -12   1   2       16.78       26.59    112.12 o 
 -11   1   2     5393.90     5736.97    245.88 o 
 -10   1   2       41.81       30.85     91.69 o 
  -9   1   2     1387.92     1382.33    221.44 o 
  -8   1   2    16227.18    16843.97    237.70 o 
  -7   1   2     4632.09     4557.80    114.26 o 
  -6   1   2     6555.06     7439.35    145.64 o 
  -5   1   2     3944.08     3820.96     76.49 o 
  -4   1   2     3112.78     3040.62     89.33 o 
  -3   1   2      557.76      546.56     34.30 o 
  -2   1   2     1009.94     1002.87     31.70 o 
  -1   1   2     2005.92     1975.44     30.09 o 
   0   1   2     1601.21     1443.97     28.02 o 
   1   1   2     1270.99     1274.31     24.84 o 
   2   1   2     1543.72     1430.48     88.32 o 
   3   1   2      182.34      259.89     45.70 o 
   4   1   2     4084.37     3844.48    121.24 o 
   5   1   2     1513.88     1514.28    119.40 o 
   6   1   2     3559.98     4120.56    508.11 o 
   7   1   2     3630.21     3142.57    147.66 o 
   8   1   2     1217.25     1250.30    123.57 o 
   9   1   2      160.40      270.82     94.14 o 
  10   1   2     3265.40     3129.29    192.06 o 
  11   1   2       82.17      166.36    117.90 o 
  12   1   2     5601.57     5727.18    266.38 o 
 -13   2   2     6397.40     6064.88    418.34 o 
 -12   2   2     4152.06     3854.28    243.58 o 
 -11   2   2     7139.59     6660.64    267.22 o 
 -10   2   2      474.65      464.02    112.28 o 
  -9   2   2     8994.51     8187.77    260.68 o 
  -8   2   2    33136.96    32150.52    567.28 o 
  -7   2   2    17041.08    16909.15    231.59 o 
  -6   2   2     2781.87     2911.95     73.17 o 
  -5   2   2     3047.66     3397.48     72.00 o 
  -4   2   2      777.04      672.89     36.85 o 
  -3   2   2    24634.60    24561.60    299.90 o 
  -2   2   2       14.52      -11.78     15.15 o 
  -1   2   2      897.85      888.89     27.69 o 
   0   2   2     3406.78     3163.76     68.65 o 
   1   2   2      429.39      453.39     23.46 o 
   2   2   2     5199.41     5332.41     83.87 o 
   3   2   2     1039.73     1112.80     66.02 o 
   4   2   2     7986.81     7769.01    180.49 o 
   5   2   2    14920.64    15777.00    390.81 o 
   6   2   2       22.15       51.49     69.72 o 
   7   2   2      209.30      174.26     75.74 o 
   8   2   2       97.57      101.88    146.03 o 
   9   2   2     9912.75     9417.13    282.83 o 
  10   2   2     3254.12     3354.93    188.93 o 
  11   2   2     2815.25     3000.12    207.85 o 
  12   2   2      462.67      619.19    239.39 o 
 -13   3   2     5916.23     5995.17    289.20 o 
 -12   3   2       57.38      370.12    125.19 o 
 -11   3   2     6075.24     6237.21    252.74 o 
 -10   3   2      188.55      275.72    100.58 o 
  -9   3   2    11886.70    11382.39    310.58 o 
  -8   3   2      475.61      852.89     75.16 o 
  -7   3   2    72697.80    74000.67    715.75 o 
  -6   3   2     6467.89     6234.85    128.25 o 
  -5   3   2    31257.24    33669.06    344.46 o 
  -4   3   2     4464.84     5029.69     81.72 o 
  -3   3   2   245467.17   251406.84   2295.09 o 
  -2   3   2      213.13      234.36     26.24 o 
  -1   3   2     3782.10     4008.59     83.98 o 
   0   3   2     3250.57     3158.22    130.77 o 
   1   3   2   219898.08   228074.84   2289.52 o 
   2   3   2   380591.59   397910.47   4503.97 o 
   3   3   2    25195.09    25646.92    874.08 o 
   4   3   2    35578.96    38566.51    860.61 o 
   5   3   2   196229.36   194882.08   2736.54 o 
   6   3   2    14128.81    13549.61    307.92 o 
   7   3   2    15444.05    15445.23    342.95 o 
   8   3   2      182.11      194.80    125.38 o 
   9   3   2    28500.07    26429.46    539.10 o 
  10   3   2     7809.56     7569.55    271.89 o 
  11   3   2    22025.30    20686.05    496.13 o 
  12   3   2      281.34      452.62    209.17 o 
 -13   4   2      389.74      691.15    147.66 o 
 -12   4   2    11458.78    11815.76    583.52 o 
 -11   4   2     1823.24     1931.47    181.31 o 
 -10   4   2     9673.65     9177.00    500.93 o 
  -9   4   2      257.43      392.35     96.91 o 
  -8   4   2      198.65      167.56     92.78 o 
  -7   4   2    22134.15    23062.63    266.99 o 
  -6   4   2    15456.78    16139.98    196.93 o 
  -5   4   2      787.91     1145.23     48.41 o 
  -4   4   2    18225.33    17609.92    195.97 o 
  -3   4   2    18254.86    18435.84    236.67 o 
  -2   4   2      427.98      517.38     34.07 o 
  -1   4   2      631.49      681.01     21.68 o 
   0   4   2     3035.13     2886.61     52.67 o 
   1   4   2      627.49      583.21     25.32 o 
   2   4   2     7256.80     7408.06    111.86 o 
   3   4   2      285.37      267.07     46.08 o 
   4   4   2       82.16      229.64     73.31 o 
   5   4   2     4598.23     5190.81    219.16 o 
   6   4   2        3.28       37.08     58.20 o 
   7   4   2      262.19      314.78     82.89 o 
   8   4   2      795.81      924.63    292.95 o 
   9   4   2     6259.46     6273.00    231.87 o 
  10   4   2      808.28     1096.95    140.92 o 
  11   4   2     2493.31     2633.45    204.68 o 
  12   4   2      768.95      664.58    142.62 o 
 -13   5   2     2713.39     2912.75    235.54 o 
 -12   5   2     5067.10     5020.46    252.31 o 
 -11   5   2      363.09      515.00    123.89 o 
 -10   5   2     5825.15     5990.35    237.40 o 
  -9   5   2      175.02       35.61     87.03 o 
  -8   5   2     8724.01     8458.43    150.29 o 
  -7   5   2     2323.69     2169.67    137.49 o 
  -6   5   2     3882.82     4381.73    124.57 o 
  -5   5   2      362.22      511.32     41.08 o 
  -4   5   2    28454.24    29502.52    301.00 o 
  -3   5   2     1599.33     1755.67    124.91 o 
  -2   5   2     4290.48     4564.94    176.11 o 
  -1   5   2     6960.20     6816.55    100.68 o 
   0   5   2     1694.05     1735.20     34.77 o 
   1   5   2      230.02      227.60     19.93 o 
   2   5   2      320.78      391.52     42.74 o 
   3   5   2     8376.03     8336.50    197.20 o 
   4   5   2    13301.48    13702.90    314.80 o 
   5   5   2       67.75      112.99     23.12 o 
   6   5   2    11654.19    11586.04    192.66 o 
   7   5   2        1.20       53.93     77.80 o 
   8   5   2     2464.66     2534.26    154.36 o 
   9   5   2     3324.67     3359.11    248.07 o 
  10   5   2    14761.22    14009.83    376.21 o 
  11   5   2      373.74      431.98    120.60 o 
  12   5   2     1037.47     1261.58    163.76 o 
 -13   6   2       88.81      176.79    131.45 o 
 -12   6   2     6029.93     6004.93    268.08 o 
 -11   6   2     1591.34     1747.04    170.52 o 
 -10   6   2    11124.60    10927.98    325.87 o 
  -9   6   2      544.14      576.15    106.46 o 
  -8   6   2    19938.97    19765.02    303.58 o 
  -7   6   2     2427.94     2422.52    118.69 o 
  -6   6   2    30044.70    31342.85    332.55 o 
  -5   6   2     2268.22     2966.83     99.25 o 
  -4   6   2   141165.50   145594.30   1316.16 o 
  -3   6   2    88914.84    93052.58    937.81 o 
  -2   6   2   179276.38   190018.63   2221.24 o 
  -1   6   2     1965.05     2543.45    131.96 o 
   0   6   2    93508.24   100361.77   1011.48 o 
   1   6   2   138658.13   149396.97   1484.40 o 
   2   6   2   171930.59   178409.73   2469.19 o 
   3   6   2     7325.49     6569.27    150.02 o 
   4   6   2   291374.56   299799.34   4152.07 o 
   5   6   2       27.52      -62.40     49.49 o 
   6   6   2    47846.16    47158.24    599.93 o 
   7   6   2      154.06      117.80     75.72 o 
   8   6   2    19625.76    20291.41    779.52 o 
   9   6   2     7477.62     7100.52    245.67 o 
  10   6   2    28284.90    27399.78    578.64 o 
  11   6   2     1067.89     1031.18    147.69 o 
  12   6   2    13356.39    13157.72    402.66 o 
 -13   7   2      695.32      827.61    156.24 o 
 -12   7   2     5704.47     5394.63    508.71 o 
 -11   7   2    18440.16    17420.85    576.63 o 
 -10   7   2    10580.28     9797.66    432.10 o 
  -9   7   2     6330.06     5737.48    297.74 o 
  -8   7   2     2216.34     2348.00     79.34 o 
  -7   7   2    11814.05    12109.54    167.63 o 
  -6   7   2       64.10      220.68     33.86 o 
  -5   7   2    16283.94    16755.62    196.74 o 
  -4   7   2     4047.54     4217.34    146.07 o 
  -3   7   2    16941.05    16908.61    204.57 o 
  -2   7   2     7484.44     7953.60    154.06 o 
  -1   7   2     8459.88     8086.49    122.04 o 
   0   7   2       54.38       75.29     14.92 o 
   1   7   2     5439.60     5233.86     86.47 o 
   2   7   2     4810.37     4409.29     91.50 o 
   3   7   2     1566.20     1665.28     81.69 o 
   4   7   2     8739.87    10253.63    220.25 o 
   5   7   2     1716.48     1859.49     98.96 o 
   6   7   2     1056.24     1171.26     50.98 o 
   7   7   2      157.25      199.24     76.80 o 
   8   7   2     2247.72     2527.59    159.07 o 
   9   7   2      951.85      868.72    117.44 o 
  10   7   2     6162.29     5915.98    237.59 o 
  11   7   2     2230.77     2233.14    189.46 o 
  12   7   2    10937.67    11168.63    367.74 o 
 -13   8   2     1473.87     1676.94    204.12 o 
 -12   8   2     1217.95     1415.51    170.12 o 
 -11   8   2     3440.37     3411.69    206.72 o 
 -10   8   2     9293.79     9002.12    292.07 o 
  -9   8   2     5785.28     5699.40    264.83 o 
  -8   8   2     6095.27     5622.81    111.54 o 
  -7   8   2    11741.07    12094.52    233.24 o 
  -6   8   2      347.23      345.80     37.32 o 
  -5   8   2     6816.07     7086.57    110.29 o 
  -4   8   2     1110.36     1145.94     49.91 o 
  -3   8   2    14224.22    15331.58    191.10 o 
  -2   8   2     1468.78     1498.11    108.02 o 
  -1   8   2     6552.03     6768.98    213.05 o 
   0   8   2     9649.80     9622.29    118.31 o 
   1   8   2     1139.86     1155.19     34.91 o 
   2   8   2     5352.96     5045.77    100.80 o 
   3   8   2     5958.24     6064.56    144.81 o 
   4   8   2     1093.68      947.48     74.16 o 
   5   8   2      857.63      717.46     75.15 o 
   6   8   2     7874.64     7308.11    151.69 o 
   7   8   2      928.68      983.45    108.56 o 
   8   8   2        2.09       29.92     81.25 o 
   9   8   2     6813.70     6803.99    241.61 o 
  10   8   2    11487.13    10443.60    585.31 o 
  11   8   2      452.58      508.36    126.98 o 
  12   8   2        7.20      164.98    121.51 o 
 -13   9   2     1779.48     1933.15    162.11 o 
 -12   9   2      454.86      635.94    137.34 o 
 -11   9   2     8332.43     8230.37    294.31 o 
 -10   9   2    13276.35    13769.11    366.67 o 
  -9   9   2     6852.24     6743.27    347.72 o 
  -8   9   2     3112.65     3355.19     87.14 o 
  -7   9   2    52519.30    52434.79    528.32 o 
  -6   9   2      430.77      586.35     43.04 o 
  -5   9   2    34367.08    33637.35    387.96 o 
  -4   9   2    20631.69    21950.73    264.25 o 
  -3   9   2   166818.97   174473.44   1724.99 o 
  -2   9   2   189344.66   193407.70   1956.06 o 
  -1   9   2   126249.30   133697.30   1827.55 o 
   0   9   2    37467.03    40005.96    417.50 o 
   1   9   2   534792.00   550496.56   4937.31 o 
   2   9   2    31378.88    31229.55    398.85 o 
   3   9   2    76946.71    78620.80   1130.96 o 
   4   9   2    30267.95    30942.33    504.86 o 
   5   9   2    21147.67    19864.37    372.28 o 
   6   9   2    11028.51    11173.43    264.78 o 
   7   9   2    36497.71    35204.24    622.87 o 
   8   9   2      408.69      234.46     90.03 o 
   9   9   2    36281.26    34417.18    654.73 o 
  10   9   2    13662.41    12746.54    358.09 o 
  11   9   2     5183.58     5600.13    244.36 o 
  12   9   2      410.69      528.63    135.32 o 
 -13  10   2      110.28       82.35     95.28 o 
 -12  10   2     4650.95     4773.88    198.80 o 
 -11  10   2     3518.42     3309.01    157.27 o 
 -10  10   2    40484.34    38328.70    726.18 o 
  -9  10   2     1455.15     1294.55    249.57 o 
  -8  10   2    11051.91    11182.74    167.60 o 
  -7  10   2    17261.11    17577.62    220.28 o 
  -6  10   2     5189.90     5263.77     90.81 o 
  -5  10   2     1406.52     1558.15     69.28 o 
  -4  10   2    19448.40    19410.09    240.22 o 
  -3  10   2       11.12      130.28     67.81 o 
  -2  10   2    21081.56    21724.81    245.76 o 
  -1  10   2      445.46      487.89     74.51 o 
   0  10   2     1899.47     1623.90     44.21 o 
   1  10   2        9.25       16.13     18.62 o 
   2  10   2      174.87      210.58     33.04 o 
   3  10   2      484.92      529.63     54.12 o 
   4  10   2      124.85      136.83     50.27 o 
   5  10   2     1933.60     1684.17    102.39 o 
   6  10   2     4599.85     4752.65    168.66 o 
   7  10   2     3064.18     3385.61    157.85 o 
   8  10   2     2099.59     2076.27    223.83 o 
   9  10   2     7584.80     7559.97    716.08 o 
  10  10   2     4854.17     4931.44    226.57 o 
  11  10   2     2828.65     2493.60    194.95 o 
  12  10   2        3.28       68.95    111.02 o 
 -12  11   2     2651.97     2781.34    173.35 o 
 -11  11   2     2489.55     2653.03    159.21 o 
 -10  11   2      529.48      932.59    122.23 o 
  -9  11   2      631.28      635.86     84.92 o 
  -8  11   2     1831.46     1928.11     68.44 o 
  -7  11   2      260.88      374.24     40.04 o 
  -6  11   2     4600.66     5240.26    141.66 o 
  -5  11   2     1575.53     1467.47     59.73 o 
  -4  11   2    10491.63    11097.44    159.47 o 
  -3  11   2        0.68       40.53     21.07 o 
  -2  11   2     7330.68     7486.96    107.89 o 
  -1  11   2       10.04       33.74     26.57 o 
   0  11   2     4471.14     4375.68     69.34 o 
   1  11   2      148.32      212.72     25.04 o 
   2  11   2     1416.27     1488.37     98.65 o 
   3  11   2     3289.93     3427.31    229.05 o 
   4  11   2    12653.45    12678.16    254.63 o 
   5  11   2     1043.66     1087.72    117.30 o 
   6  11   2      695.54      903.32     99.95 o 
   7  11   2     3434.28     2874.28    150.82 o 
   8  11   2     1499.91     2146.14    219.64 o 
   9  11   2     5144.33     4797.12    305.52 o 
  10  11   2     6356.89     6287.63    383.32 o 
  11  11   2     3189.03     3159.58    214.98 o 
  12  11   2     1021.47      770.28    147.69 o 
 -12  12   2     4219.60     4608.00    194.86 o 
 -11  12   2     2289.24     2386.23    154.75 o 
 -10  12   2    15419.67    15473.87    323.48 o 
  -9  12   2      527.70      639.26     84.09 o 
  -8  12   2    20762.51    20786.18    238.59 o 
  -7  12   2    13980.54    13275.87    169.32 o 
  -6  12   2    73899.05    74449.98    797.73 o 
  -5  12   2     1370.45     1209.03     58.40 o 
  -4  12   2    25145.05    25185.54    299.91 o 
  -3  12   2    51692.97    52140.13    554.60 o 
  -2  12   2    16049.68    16502.76    197.67 o 
  -1  12   2     7797.13     8699.55    153.92 o 
   0  12   2   202295.48   204778.03   2379.96 o 
   1  12   2    18209.76    17494.76    185.76 o 
   2  12   2   132224.73   135551.11   1373.65 o 
   3  12   2    70873.73    71819.66    870.96 o 
   4  12   2      147.93      256.25     75.71 o 
   5  12   2    20421.00    19835.72    371.86 o 
   6  12   2    11181.02    11539.92    270.00 o 
   7  12   2     2019.58     2118.93    140.38 o 
   8  12   2    79056.20    74484.72   1383.08 o 
   9  12   2    11682.01    10651.75    322.28 o 
  10  12   2     2573.94     2773.55    194.24 o 
  11  12   2     3265.61     3072.25    333.65 o 
  12  12   2     2242.89     2427.42    213.35 o 
 -12  13   2     1125.78     1279.26    130.53 o 
 -11  13   2    18697.89    18561.45    379.15 o 
 -10  13   2      246.14      477.16     89.35 o 
  -9  13   2     8897.38     8648.07    218.54 o 
  -8  13   2     4050.55     3939.38     90.32 o 
  -7  13   2     8121.59     8093.63    125.14 o 
  -6  13   2     9364.96     9748.73    164.23 o 
  -5  13   2     7683.81     6956.84    128.19 o 
  -4  13   2      886.97     1125.54     93.47 o 
  -3  13   2    25767.12    25561.81    296.20 o 
  -2  13   2    13749.44    13255.27    201.70 o 
  -1  13   2        5.50       86.79     27.27 o 
   0  13   2     2236.95     2163.39     85.35 o 
   1  13   2      838.68     1049.50     36.20 o 
   2  13   2      268.13      308.70     35.42 o 
   3  13   2     2257.95     2203.29     65.91 o 
   4  13   2      373.78      487.47     62.14 o 
   5  13   2       55.03      193.46     58.17 o 
   6  13   2     1451.39     1243.82    152.91 o 
   7  13   2       57.55       41.06     78.05 o 
   8  13   2    16000.40    15606.64    366.60 o 
   9  13   2     1938.96     1887.70    159.16 o 
  10  13   2     1126.61     1547.82    157.26 o 
  11  13   2       17.63       19.75    155.60 o 
  12  13   2     1067.05      775.58    147.40 o 
 -12  14   2      370.17      520.96    106.29 o 
 -11  14   2     2214.74     2446.60    155.91 o 
 -10  14   2     1869.46     1971.77    182.30 o 
  -9  14   2     4391.79     4438.48    164.58 o 
  -8  14   2       30.00       26.90     37.08 o 
  -7  14   2     1048.92     1131.64     63.51 o 
  -6  14   2     6427.20     6649.66    152.36 o 
  -5  14   2    18101.22    18450.59    245.04 o 
  -4  14   2       75.23      139.51     39.44 o 
  -3  14   2     1244.41     1612.57    126.72 o 
  -2  14   2       10.60       -1.72     26.81 o 
  -1  14   2     3911.80     3843.30     92.87 o 
   0  14   2     9214.30     8721.33    118.44 o 
   1  14   2     4313.98     4393.70    108.78 o 
   2  14   2     7580.92     7585.85    234.05 o 
   3  14   2     1563.03     1714.40     99.69 o 
   4  14   2       77.38      111.21     46.27 o 
   5  14   2      718.31      622.94     77.34 o 
   6  14   2     5437.96     5275.86    176.85 o 
   7  14   2     1442.14     1468.77    124.67 o 
   8  14   2      268.16      415.32     96.97 o 
   9  14   2     1219.74     1227.15    132.91 o 
  10  14   2     9259.39     8642.88   1009.33 o 
  11  14   2     3158.76     2970.57    212.80 o 
  12  14   2      638.97      534.19    134.56 o 
 -12  15   2     4225.66     4446.55    265.65 o 
 -11  15   2     9770.35     9321.90    257.60 o 
 -10  15   2     4510.04     4280.64    167.33 o 
  -9  15   2     3349.00     3725.07    147.70 o 
  -8  15   2      566.86      929.36     56.71 o 
  -7  15   2     9681.62     9671.64    212.05 o 
  -6  15   2    46009.61    45520.77    521.02 o 
  -5  15   2    74770.73    73301.91    779.67 o 
  -4  15   2    66936.39    72945.29    767.28 o 
  -3  15   2    34555.46    34911.04    391.51 o 
  -2  15   2    43225.70    43069.68    464.58 o 
  -1  15   2     8046.84     7445.26    140.36 o 
   0  15   2      187.26      307.74     50.14 o 
   1  15   2    52701.33    53589.71    506.43 o 
   2  15   2   213456.75   217472.66   2217.63 o 
   3  15   2    96842.02    97454.43   1016.67 o 
   4  15   2    12300.77    12664.71    216.09 o 
   5  15   2    10345.94    11055.79    250.00 o 
   6  15   2    20792.25    20206.61    396.59 o 
   7  15   2    25927.69    25513.50    630.50 o 
   8  15   2     4030.02     3780.93    177.33 o 
   9  15   2    27847.77    27379.71    559.55 o 
  10  15   2    10056.65     9900.13    539.53 o 
  11  15   2     2171.17     2277.21    190.99 o 
  12  15   2     1898.69     1864.24    189.60 o 
 -12  16   2     7279.62     6916.38    234.41 o 
 -11  16   2     6690.47     7198.03    225.95 o 
 -10  16   2    16005.98    15414.07    325.58 o 
  -9  16   2      527.43      752.64    170.57 o 
  -8  16   2     4153.13     4202.56    107.47 o 
  -7  16   2      376.96      455.05     54.40 o 
  -6  16   2    30508.40    29256.49    363.87 o 
  -5  16   2     1681.89     2025.67     94.88 o 
  -4  16   2    22613.30    22660.64    252.31 o 
  -3  16   2      151.96      248.75     41.00 o 
  -2  16   2     5608.54     5503.02     88.94 o 
  -1  16   2      564.76      582.73     46.74 o 
   0  16   2        5.04      -34.87     27.12 o 
   1  16   2     4948.27     4706.66     89.86 o 
   2  16   2       22.27      -23.55     33.34 o 
   3  16   2    11049.93    11004.41    165.72 o 
   4  16   2      160.86      126.38     37.76 o 
   5  16   2      262.20      290.53     50.84 o 
   6  16   2      233.35      358.82     79.25 o 
   7  16   2     3171.61     3372.70    162.21 o 
   8  16   2        9.49       97.70     80.56 o 
   9  16   2    14183.54    14176.29    364.48 o 
  10  16   2     4629.90     4788.33    228.02 o 
  11  16   2      739.21     1011.81    147.39 o 
  12  16   2      867.49      961.29    127.35 o 
 -12  17   2     1130.04     1388.32    137.49 o 
 -11  17   2     2142.89     2655.85    181.36 o 
 -10  17   2     3151.21     3343.14    158.62 o 
  -9  17   2       12.73      177.11     70.59 o 
  -8  17   2     2304.95     2296.90     77.23 o 
  -7  17   2     8372.24     8083.20    158.82 o 
  -6  17   2    16698.94    17257.93    246.14 o 
  -5  17   2       10.66      115.04     36.56 o 
  -4  17   2    18622.26    18820.07    219.72 o 
  -3  17   2     2024.70     2093.06    114.42 o 
  -2  17   2      378.68      459.73     46.35 o 
  -1  17   2     3469.16     3769.27    158.97 o 
   0  17   2      806.48      726.66     52.54 o 
   1  17   2      339.01      361.40     38.02 o 
   2  17   2     6575.86     6636.12    212.56 o 
   3  17   2    10335.06    10363.99    160.27 o 
   4  17   2      227.05      241.23     48.40 o 
   5  17   2     2403.99     2696.38    151.84 o 
   6  17   2     7421.25     7500.29    178.95 o 
   7  17   2    16261.09    15530.75    411.40 o 
   8  17   2     1419.63     1443.29    135.06 o 
   9  17   2     1436.79     1563.78    146.20 o 
  10  17   2      260.81      352.23     85.41 o 
  11  17   2     4976.61     4528.14    188.28 o 
  12  17   2     1047.63     1336.46    141.37 o 
 -12  18   2     2933.24     3252.32    189.10 o 
 -11  18   2     2702.86     3096.14    196.46 o 
 -10  18   2    12167.56    12349.34    285.85 o 
  -9  18   2     3313.89     3907.82    155.56 o 
  -8  18   2      601.61      716.89     59.57 o 
  -7  18   2    20227.49    20132.31    303.69 o 
  -6  18   2    29683.26    28774.64    388.46 o 
  -5  18   2    28270.74    26621.91    331.16 o 
  -4  18   2    72708.52    75569.03    804.33 o 
  -3  18   2    52417.63    52823.13    573.43 o 
  -2  18   2    38345.38    38488.19    514.03 o 
  -1  18   2    75829.06    77609.89    957.24 o 
   0  18   2     5613.99     5231.93    161.10 o 
   1  18   2    62314.59    61803.75    655.45 o 
   2  18   2   102598.13   108578.22   1122.15 o 
   3  18   2    26463.93    27258.94    332.24 o 
   4  18   2    42621.93    42980.05    498.96 o 
   5  18   2    38173.67    36675.82    509.24 o 
   6  18   2     6218.31     6161.00    159.48 o 
   7  18   2    29701.30    28970.55    451.90 o 
   8  18   2    24950.40    23407.54    403.66 o 
   9  18   2     1474.11     1509.52    119.75 o 
  10  18   2     1964.61     2146.18    155.72 o 
  11  18   2     2488.52     2696.45    170.45 o 
  12  18   2     3613.45     3925.75    189.09 o 
 -12  19   2     2657.46     2950.95    183.14 o 
 -11  19   2    12354.60    12701.70    338.50 o 
 -10  19   2     1194.77     1406.72    120.93 o 
  -9  19   2    33154.10    32528.04    519.52 o 
  -8  19   2     9087.28     9074.70    179.82 o 
  -7  19   2    32314.25    32014.69    406.40 o 
  -6  19   2      661.58      655.31     64.12 o 
  -5  19   2     4995.41     5253.37    113.51 o 
  -4  19   2     8539.85     8860.15    144.62 o 
  -3  19   2    13930.59    13887.67    188.76 o 
  -2  19   2     1716.75     1651.44    125.21 o 
  -1  19   2    19059.16    20208.59    577.60 o 
   0  19   2      213.36      358.98     44.62 o 
   1  19   2     7018.05     6769.00    197.88 o 
   2  19   2     3692.20     3284.32     95.83 o 
   3  19   2      219.54      209.34     35.96 o 
   4  19   2     1256.99     1370.88     77.50 o 
   5  19   2      409.13      607.29    104.91 o 
   6  19   2       44.15      160.07     55.62 o 
   7  19   2      196.11      302.27     67.61 o 
   8  19   2     3119.97     3349.52    140.88 o 
   9  19   2       97.06       39.15     65.21 o 
  10  19   2      708.79      773.96    103.13 o 
  11  19   2      128.82      147.03     89.03 o 
 -12  20   2     2469.34     2239.93    205.14 o 
 -11  20   2       74.63      338.04     91.42 o 
 -10  20   2     1407.60     1453.47    123.94 o 
  -9  20   2     1670.90     2272.74    137.35 o 
  -8  20   2     1516.48     1598.74     89.82 o 
  -7  20   2      917.40     1009.79     71.58 o 
  -6  20   2     1665.20     1801.07    137.74 o 
  -5  20   2     1693.03     1975.65    108.84 o 
  -4  20   2      118.04      119.12     33.73 o 
  -3  20   2     5769.00     5695.43    103.15 o 
  -2  20   2     3945.43     4434.56    117.44 o 
  -1  20   2     6482.05     7180.65    515.84 o 
   0  20   2     9430.06     9668.81    182.81 o 
   1  20   2        6.85       50.95     44.45 o 
   2  20   2     2452.34     2494.87     72.65 o 
   3  20   2      340.07      450.47     57.62 o 
   4  20   2        7.80      104.40     50.45 o 
   5  20   2     1492.02     1488.70     90.92 o 
   6  20   2    15627.44    16023.67    287.51 o 
   7  20   2     4406.16     4409.55    150.36 o 
   8  20   2     2716.57     2810.42    136.12 o 
   9  20   2       56.88       90.04     69.47 o 
  10  20   2     2902.98     2870.50    158.98 o 
  11  20   2     3997.73     4008.26    184.16 o 
 -12  21   2     1215.92     1211.92    167.58 o 
 -11  21   2     5719.32     5520.60    204.04 o 
 -10  21   2     4519.46     4705.10    248.87 o 
  -9  21   2     5251.94     5438.40    178.01 o 
  -8  21   2     5935.65     6333.92    151.86 o 
  -7  21   2     7768.35     7794.73    159.09 o 
  -6  21   2    38622.36    37847.94    455.42 o 
  -5  21   2    17816.12    17137.01    274.84 o 
  -4  21   2     9481.68     9649.56    155.00 o 
  -3  21   2    16932.21    17514.69    228.20 o 
  -2  21   2    63601.82    62362.14    799.04 o 
  -1  21   2   126084.22   130563.06   1570.87 o 
   0  21   2    36671.47    32521.67    816.32 o 
   1  21   2    22147.48    24265.58    357.37 o 
   2  21   2    27967.62    27830.68    417.32 o 
   3  21   2    29483.73    28955.97    364.88 o 
   4  21   2    15939.86    15599.19    229.37 o 
   5  21   2    16353.24    17023.04    287.23 o 
   6  21   2    82550.95    80557.60   1324.04 o 
   7  21   2    22535.67    21266.76    365.65 o 
   8  21   2     7477.88     7287.44    202.54 o 
   9  21   2     5145.45     5166.95    179.94 o 
  10  21   2     1525.21     1262.77    124.99 o 
  11  21   2     1965.43     2311.95    164.82 o 
 -12  22   2     6649.42     6972.16    303.52 o 
 -11  22   2      119.31      249.57    150.52 o 
 -10  22   2    18495.06    17977.72    362.30 o 
  -9  22   2      622.47      732.32     94.12 o 
  -8  22   2    18841.24    18365.21    355.12 o 
  -7  22   2      624.07      836.33     70.21 o 
  -6  22   2    15411.09    15586.77    347.26 o 
  -5  22   2     1809.07     1896.14     85.02 o 
  -4  22   2     7165.20     7088.36    128.58 o 
  -3  22   2     3482.79     3436.27     78.08 o 
  -2  22   2    21825.76    22280.90    342.41 o 
  -1  22   2     6138.47     7797.07    701.95 o 
   0  22   2    11486.61    11387.05    435.09 o 
   1  22   2        2.39       96.15     97.55 o 
   2  22   2     6074.68     6311.59    115.36 o 
   3  22   2      301.94      363.12     52.11 o 
   4  22   2     1594.82     1633.12     84.83 o 
   5  22   2     6193.64     6135.44    154.11 o 
   6  22   2       35.33      448.24     87.16 o 
   7  22   2     8550.53     8756.44    209.93 o 
   8  22   2      132.13      106.22     64.62 o 
   9  22   2      753.38      782.40    101.27 o 
  10  22   2       59.15       91.68     78.73 o 
  11  22   2       10.10      310.26     97.04 o 
 -12  23   2      425.32      645.24    140.57 o 
 -11  23   2     5229.96     4857.54    241.65 o 
 -10  23   2     2080.78     2417.05    193.39 o 
  -9  23   2     4367.27     4176.44    160.17 o 
  -8  23   2      824.12     1181.05     81.58 o 
  -7  23   2     9923.34     9497.15    180.69 o 
  -6  23   2      100.48      232.17     49.80 o 
  -5  23   2      116.55      378.03     56.97 o 
  -4  23   2       45.92       62.53     46.65 o 
  -3  23   2      764.57      984.11     62.60 o 
  -2  23   2    21097.07    21051.44    513.32 o 
  -1  23   2      482.47      544.02     96.35 o 
   0  23   2      299.62      714.41     79.13 o 
   1  23   2     2981.83     2841.57    175.35 o 
   2  23   2      343.71      433.64     42.06 o 
   3  23   2    15224.75    14723.87    213.81 o 
   4  23   2     1999.85     1908.32    110.31 o 
   5  23   2     3959.27     4382.34    195.40 o 
   6  23   2       13.46      151.88     63.18 o 
   7  23   2     5991.60     5649.85    169.03 o 
   8  23   2     1350.60     1486.27    116.01 o 
   9  23   2     1571.69     1557.98    123.62 o 
  10  23   2       88.04       98.73     76.68 o 
  11  23   2     9002.22     9487.44    367.98 o 
 -11  24   2     2078.31     2293.43    201.57 o 
 -10  24   2     2804.68     3048.43    198.73 o 
  -9  24   2    12609.64    11901.09    345.95 o 
  -8  24   2     6593.21     6440.01    198.68 o 
  -7  24   2    17246.17    17136.26    263.10 o 
  -6  24   2    15953.96    15605.46    270.09 o 
  -5  24   2    45855.14    44085.03    514.88 o 
  -4  24   2       28.02      105.04     37.23 o 
  -3  24   2    19207.40    18595.63    249.04 o 
  -2  24   2    32411.08    32246.82    466.33 o 
  -1  24   2    69779.49    67872.10    873.06 o 
   0  24   2    18141.31    18320.34    378.34 o 
   1  24   2   178781.34   184575.30   2192.25 o 
   2  24   2     1471.21     1704.70     63.52 o 
   3  24   2    39780.01    39959.17    469.02 o 
   4  24   2      113.83      223.39     46.92 o 
   5  24   2    50815.61    48595.62    576.09 o 
   6  24   2    29703.62    28155.96    435.58 o 
   7  24   2    20252.24    19657.93    349.06 o 
   8  24   2     3296.33     3093.20    141.56 o 
   9  24   2     7679.42     7523.13    220.02 o 
  10  24   2     1434.16     1336.95    128.41 o 
  11  24   2     2950.05     2940.03    183.57 o 
 -11  25   2    13683.89    13920.48    418.10 o 
 -10  25   2      707.59      814.41    132.85 o 
  -9  25   2     9021.23     8614.63    293.62 o 
  -8  25   2     1452.09     1512.63    108.07 o 
  -7  25   2    15760.14    15690.81    425.99 o 
  -6  25   2       19.75      135.46     51.70 o 
  -5  25   2    15721.44    15499.85    230.18 o 
  -4  25   2     1026.71     1136.47     61.87 o 
  -3  25   2    16016.90    15669.79    300.70 o 
  -2  25   2     2467.12     2712.62    120.26 o 
  -1  25   2     3005.65     5081.68    238.19 o 
   0  25   2     1585.35     1881.30    132.26 o 
   1  25   2     8280.88    10609.22    369.86 o 
   2  25   2     4711.52     4759.98    112.56 o 
   3  25   2     2308.27     2518.53    132.20 o 
   4  25   2       55.38       80.93     43.97 o 
   5  25   2     1399.67     1700.54    161.70 o 
   6  25   2     2873.40     3319.30    169.38 o 
   7  25   2     1049.58     1331.10    107.65 o 
   8  25   2     1111.91     1206.80    105.37 o 
   9  25   2     2204.27     2335.14    206.83 o 
  10  25   2       41.54      230.62     86.37 o 
  11  25   2        2.73       51.71    105.96 o 
 -11  26   2      828.28     1073.68    153.93 o 
 -10  26   2     1917.80     1870.12    176.03 o 
  -9  26   2     1563.70     2061.64    201.39 o 
  -8  26   2     7784.26     7953.58    205.70 o 
  -7  26   2      841.92     1078.98    110.58 o 
  -6  26   2     3170.09     3213.85    196.00 o 
  -5  26   2     1567.70     1519.12     97.16 o 
  -4  26   2     1445.91     1486.76     92.66 o 
  -3  26   2      260.07      325.08     57.04 o 
  -2  26   2      917.83     1075.05    170.31 o 
  -1  26   2      187.96      621.22    119.70 o 
   0  26   2     3794.91     5164.26    178.52 o 
   1  26   2     6974.29     7021.64    181.34 o 
   2  26   2      649.14      736.53    142.14 o 
   3  26   2       69.54       41.37     39.26 o 
   4  26   2     8430.91     8136.15    156.75 o 
   5  26   2      711.24      827.75     71.85 o 
   6  26   2     6309.49     6412.10    173.00 o 
   7  26   2     1748.33     2047.34    123.37 o 
   8  26   2     3710.73     3651.26    162.23 o 
   9  26   2     1899.96     2111.88    143.16 o 
  10  26   2     7615.45     7219.79    392.30 o 
  11  26   2     1313.88     1142.70    268.72 o 
 -11  27   2     1186.73     1618.81    181.81 o 
 -10  27   2     6327.23     6078.24    530.85 o 
  -9  27   2     9593.61     9491.14    313.51 o 
  -8  27   2    11284.46    10952.20    327.07 o 
  -7  27   2     2294.17     2505.54    141.55 o 
  -6  27   2    35257.41    34536.32    970.73 o 
  -5  27   2       80.25      158.47     55.05 o 
  -4  27   2    33875.08    33382.92    498.02 o 
  -3  27   2     2114.34     1922.56    141.83 o 
  -2  27   2    41817.33    41750.45    739.63 o 
  -1  27   2    44220.13    43085.33   1081.45 o 
   0  27   2    69324.33    65782.23   1080.60 o 
   1  27   2     5906.66     6270.23    164.90 o 
   2  27   2    35264.82    34680.42    611.47 o 
   3  27   2     2345.41     2468.44     82.82 o 
   4  27   2    11982.56    12144.36    203.60 o 
   5  27   2    39806.83    38847.75    485.03 o 
   6  27   2    21723.61    21116.28    420.18 o 
   7  27   2     2242.07     2106.53    123.51 o 
   8  27   2    19473.49    18945.14    360.09 o 
   9  27   2        4.08       42.24    116.40 o 
  10  27   2     8859.16     8935.99    327.96 o 
  11  27   2     3946.66     4392.75    252.64 o 
 -11  28   2      104.99      138.25    150.82 o 
 -10  28   2     9049.49     8756.33    453.65 o 
  -9  28   2     3658.18     3352.67    271.71 o 
  -8  28   2    12206.71    11924.85    317.98 o 
  -7  28   2     7220.13     6963.72    229.51 o 
  -6  28   2    24774.21    25169.51    507.00 o 
  -5  28   2     7717.07     7472.11    187.89 o 
  -4  28   2    12456.26    12668.85    253.74 o 
  -3  28   2       52.26      140.81     53.25 o 
  -2  28   2     3364.47     4522.86    191.51 o 
   0  28   2     8685.86     9763.21    265.50 o 
   1  28   2     7128.75     6521.96    149.60 o 
   2  28   2      969.67     1125.33    110.26 o 
   3  28   2     2378.50     2169.74     86.90 o 
   4  28   2      101.50       72.65     46.30 o 
   5  28   2      958.21     1046.50    105.65 o 
   6  28   2     1180.52     1351.67    100.08 o 
   7  28   2      162.70      180.24     70.57 o 
   8  28   2       21.14      216.51     93.60 o 
   9  28   2       91.14      288.96    102.42 o 
  10  28   2      367.78      430.80    125.90 o 
 -11  29   2     4378.28     4610.07    357.29 o 
 -10  29   2       10.68       33.51    126.88 o 
  -9  29   2     3447.24     3820.08    297.44 o 
  -8  29   2      489.35      755.28    165.78 o 
  -7  29   2      100.86      126.68     72.66 o 
  -6  29   2     1073.79     1228.38    118.61 o 
  -5  29   2     3497.37     4123.90    143.26 o 
  -4  29   2      338.74      491.61     70.78 o 
  -3  29   2     5872.55     6585.51    218.75 o 
  -2  29   2      872.04     1063.28    108.70 o 
  -1  29   2     4737.08     6400.30    209.89 o 
   0  29   2       20.11      364.96     79.00 o 
   1  29   2      294.23      667.30    124.48 o 
   2  29   2     3168.74     3011.08    106.78 o 
   3  29   2      985.94     1236.80    143.74 o 
   4  29   2     2184.90     2179.57     88.77 o 
   5  29   2      644.59      903.60    106.94 o 
   6  29   2        5.18        6.51     56.19 o 
   7  29   2     4559.80     4675.84    205.48 o 
   8  29   2        1.07        7.06    106.83 o 
   9  29   2     4987.27     5005.80    240.20 o 
  10  29   2       90.55       95.24    106.11 o 
 -11  30   2      629.36     1089.23    231.61 o 
 -10  30   2     1500.56     1314.26    232.81 o 
  -9  30   2    19838.91    20080.72    721.76 o 
  -8  30   2     5208.05     4660.94    313.00 o 
  -7  30   2     8168.85     8171.02    402.18 o 
  -6  30   2        2.82       65.06     70.29 o 
  -5  30   2    36987.07    36940.79    555.66 o 
  -4  30   2     5456.08     5524.49    208.38 o 
  -3  30   2    62000.26    62522.86   2101.56 o 
  -2  30   2    22935.56    22188.21    670.00 o 
  -1  30   2   100294.66    98244.35   1563.61 o 
   0  30   2     3810.72     3825.96    181.64 o 
   1  30   2    52009.58    52125.58    930.03 o 
   2  30   2      909.05      979.40     75.16 o 
   3  30   2    34202.96    33669.03    528.39 o 
   4  30   2    10796.38    11373.27    210.34 o 
   5  30   2    63533.97    63407.20    869.32 o 
   6  30   2     2233.37     2329.56    162.03 o 
   7  30   2    12159.79    12174.41    338.49 o 
   8  30   2     5378.05     5425.11    235.42 o 
   9  30   2    26925.53    26673.25    603.99 o 
  10  30   2     1608.47     1854.44    189.37 o 
 -10  31   2        1.90       87.38    144.83 o 
  -9  31   2    19892.27    19354.77    710.99 o 
  -8  31   2        1.53       62.24    111.92 o 
  -7  31   2    18101.11    17321.74    627.80 o 
  -6  31   2     2093.46     1539.88    206.47 o 
  -5  31   2    18614.66    19678.34    446.81 o 
  -4  31   2     3180.94     2971.18    161.36 o 
  -3  31   2    12170.40    13155.44    338.21 o 
  -2  31   2      280.16      727.15    147.23 o 
  -1  31   2     5383.47     7933.26    245.91 o 
   0  31   2     3136.97     2943.11    226.82 o 
   1  31   2    11659.39    12470.33    233.68 o 
   2  31   2      235.59      188.50     75.47 o 
   3  31   2        8.39      136.45     99.35 o 
   4  31   2      451.20      589.48     86.47 o 
   5  31   2       54.09      271.45     81.35 o 
   6  31   2       13.79       56.37     75.50 o 
   7  31   2       85.65      229.68     91.12 o 
   8  31   2     3680.95     3660.47    201.14 o 
   9  31   2        1.47      314.93    159.79 o 
  10  31   2        1.73       73.90    118.50 o 
 -10  32   2     6598.17     6607.79    412.35 o 
  -9  32   2      128.82      229.82    139.45 o 
  -8  32   2     2771.41     2759.58    284.88 o 
  -7  32   2      166.77      203.48    122.69 o 
  -6  32   2       16.66      112.51    114.91 o 
  -5  32   2      816.68     1037.80    119.86 o 
  -4  32   2     1143.37     1262.28    128.22 o 
  -3  32   2      365.64      456.96     92.33 o 
  -1  32   2     2145.24     2665.59    150.09 o 
   0  32   2     2721.11     3442.41    212.16 o 
   1  32   2       53.42      185.04     97.25 o 
   2  32   2     3063.90     3333.80    170.29 o 
   3  32   2     4488.99     4293.14    190.69 o 
   4  32   2     8788.57     9948.02    406.37 o 
   5  32   2     1498.07     1539.76    113.04 o 
   6  32   2     4355.48     4885.20    521.27 o 
   7  32   2      206.19      241.27     95.24 o 
   8  32   2     7052.03     6708.82    262.72 o 
   9  32   2       12.42      100.46    103.87 o 
  10  32   2     2778.69     3514.12    290.26 o 
 -10  33   2     7618.38     7507.90    434.49 o 
  -9  33   2     1629.18     1562.03    237.60 o 
  -8  33   2    11902.73    11308.24    508.11 o 
  -7  33   2       11.38       39.50    107.73 o 
  -6  33   2    10385.47     9664.53    299.76 o 
  -5  33   2       15.94      136.19     79.05 o 
  -4  33   2     9701.30     9716.61    379.73 o 
  -3  33   2      464.84      570.65    101.89 o 
  -2  33   2    65209.21    63007.31   1080.38 o 
  -1  33   2        2.40      160.81     81.53 o 
   0  33   2    47706.28    45010.78    817.66 o 
   1  33   2     2101.96     2513.70    172.05 o 
   2  33   2    36951.51    36660.95    705.60 o 
   3  33   2      789.82     1032.27    224.13 o 
   4  33   2    82789.62    81480.25   1370.27 o 
   5  33   2    11357.44    11047.31    251.55 o 
   6  33   2    11524.40    11634.98    268.10 o 
   7  33   2       25.17       74.67     83.98 o 
   8  33   2    13389.29    12991.49    375.92 o 
   9  33   2      357.92      381.68    164.28 o 
  10  33   2     9981.08    10113.02    849.54 o 
 -10  34   2    10635.75    10148.99    518.28 o 
  -9  34   2       22.99      209.47    140.04 o 
  -8  34   2     5181.33     5264.81    344.72 o 
  -7  34   2       16.55     -119.10     91.57 o 
  -6  34   2     3993.31     4358.55    329.76 o 
  -5  34   2     4614.02     4305.11    198.17 o 
  -4  34   2    13241.96    13393.02    356.35 o 
  -3  34   2     2157.34     2173.65    240.89 o 
  -2  34   2    13585.69    14529.24    370.72 o 
  -1  34   2        2.75       61.59     79.09 o 
   0  34   2     7359.42     8336.19    428.21 o 
   1  34   2        8.87      114.49     77.01 o 
   2  34   2     4119.30     4824.78    205.71 o 
   3  34   2      190.07      273.63     90.15 o 
   4  34   2      463.01      692.44    146.03 o 
   5  34   2     2529.63     2511.96    183.42 o 
   6  34   2       68.35      119.97    105.72 o 
   7  34   2      147.29       77.58    116.10 o 
   8  34   2       42.75      259.26    103.85 o 
   9  34   2     1838.41     1939.32    189.08 o 
 -10  35   2      129.04      414.15    172.36 o 
  -9  35   2     9984.30    10166.94    506.91 o 
  -8  35   2      900.72      834.28    187.32 o 
  -7  35   2     1158.11     1052.12    192.71 o 
  -6  35   2      375.85      407.81     99.18 o 
  -5  35   2        2.95      130.47    131.07 o 
  -4  35   2    12091.34    10883.68    328.56 o 
  -3  35   2      159.79      329.76    131.67 o 
  -2  35   2        9.27      191.34     80.32 o 
  -1  35   2       50.85      540.14    146.03 o 
   0  35   2      478.16      790.42    110.44 o 
   1  35   2     1212.67     1374.57    141.84 o 
   2  35   2       29.90       80.58     86.78 o 
   3  35   2     8704.02     8775.89    410.26 o 
   4  35   2     1961.54     1952.48    250.16 o 
   5  35   2     7994.72     8199.42    693.64 o 
   6  35   2     1252.57     1290.79    248.07 o 
   7  35   2     2369.97     1869.05    248.97 o 
   8  35   2      208.65      293.78    107.70 o 
   9  35   2    10828.98    11127.95    367.41 o 
  -9  36   2    15035.67    15587.35    649.95 o 
  -8  36   2      940.70      813.93    188.52 o 
  -7  36   2     6688.45     6090.11    372.25 o 
  -6  36   2      433.41      388.20    100.08 o 
  -5  36   2    53940.13    51828.47   1157.76 o 
  -4  36   2       10.16      525.49    101.99 o 
  -3  36   2    50775.20    50420.25    920.46 o 
  -2  36   2      354.55      294.82    171.46 o 
  -1  36   2    30718.57    28912.64    596.27 o 
   0  36   2      364.02      380.29     97.91 o 
   1  36   2    14104.89    13104.87    591.30 o 
   2  36   2       46.64       18.99     78.11 o 
   3  36   2    56849.52    55709.84   1056.01 o 
   4  36   2      323.87      378.81    102.62 o 
   5  36   2    22579.58    22838.16    533.41 o 
   6  36   2      320.22      512.68    140.94 o 
   7  36   2     7187.43     6650.88    391.40 o 
   8  36   2      687.10      681.67    185.53 o 
   9  36   2    24157.69    22962.99    845.65 o 
  -9  37   2     9490.60     9453.56    497.34 o 
  -8  37   2       10.49       68.23    125.68 o 
  -7  37   2     8797.67     8208.72    438.09 o 
  -6  37   2       35.07      -65.99     76.34 o 
  -5  37   2    21192.54    21657.08    506.51 o 
  -4  37   2    13073.19    12495.27    402.18 o 
  -3  37   2    17627.01    19506.68    465.10 o 
  -2  37   2      445.87      398.35     98.24 o 
  -1  37   2     2226.20     2985.99    169.58 o 
   0  37   2     1416.91     1478.38    143.12 o 
   1  37   2     4747.32     5445.99    222.82 o 
   2  37   2     1733.89     1703.41    156.10 o 
   4  37   2     2038.50     2060.00    172.21 o 
   5  37   2      324.66      278.16    141.24 o 
   6  37   2      102.08      194.30    153.81 o 
   7  37   2       57.77      213.06    136.45 o 
   8  37   2     1041.71     1253.21    235.80 o 
   9  37   2      251.36      547.01    190.32 o 
  -9  38   2     1903.49     1842.11    274.10 o 
  -8  38   2     4669.50     3684.23    308.81 o 
  -7  38   2     1679.35     1688.31    248.97 o 
  -6  38   2     5921.65     6341.29    256.35 o 
  -5  38   2      185.46      468.30    130.47 o 
  -4  38   2      425.18     1243.57    137.57 o 
  -3  38   2      261.35      588.36    107.98 o 
  -2  38   2      252.78      498.66    190.91 o 
  -1  38   2     1176.66     1266.73    152.31 o 
   0  38   2     1746.06     1735.77    171.46 o 
   1  38   2     4821.97     4784.27    213.58 o 
   2  38   2     1965.76     2361.57    274.40 o 
   3  38   2      960.97     1010.67    213.96 o 
   4  38   2     3525.49     3611.81    197.84 o 
   5  38   2       36.34      132.24    151.12 o 
   6  38   2      831.03      835.67    133.52 o 
   7  38   2       40.47       35.91    129.87 o 
   8  38   2    10102.09    10011.93    514.09 o 
  -9  39   2      131.92      125.68    157.40 o 
  -8  39   2     5454.74     5373.13    369.86 o 
  -7  39   2      800.44      728.95    190.32 o 
  -6  39   2    15102.69    15241.46    639.47 o 
  -5  39   2      421.45      475.37    110.19 o 
  -4  39   2    24136.01    24610.62    557.34 o 
  -3  39   2     2755.39     2720.49    181.02 o 
  -2  39   2    15868.92    15855.60    468.61 o 
  -1  39   2     3136.59     2960.05    185.46 o 
   0  39   2    10191.18    10266.36    349.21 o 
   1  39   2       98.63      305.81    118.20 o 
   2  39   2    29255.79    28072.16    607.65 o 
   3  39   2      962.88     1088.69    136.30 o 
   4  39   2    23731.71    23767.84    555.43 o 
   5  39   2    11236.57    11476.88    361.15 o 
   6  39   2     6341.85     5613.00    251.13 o 
   7  39   2      776.25      512.30    176.55 o 
   8  39   2    13103.26    13384.96    607.45 o 
  -8  40   2     9049.07     8573.79    473.99 o 
  -7  40   2       49.42       96.95    144.23 o 
  -6  40   2     7237.89     7794.29    335.15 o 
  -5  40   2     1460.49     1705.60    165.81 o 
  -4  40   2     7383.32     7744.05    281.53 o 
  -3  40   2       22.24      162.12     93.48 o 
  -2  40   2     4435.33     5180.28    223.71 o 
  -1  40   2       28.21       14.09    117.90 o 
   0  40   2     3685.06     3932.89    242.08 o 
   1  40   2       95.93      292.94     99.02 o 
   2  40   2     3677.99     4366.95    216.88 o 
   3  40   2      533.04      426.56    113.55 o 
   4  40   2     2161.70     2431.06    238.49 o 
   5  40   2      785.39      922.76    134.80 o 
   6  40   2      972.39      922.44    209.17 o 
   7  40   2     1896.70     1984.55    278.29 o 
   8  40   2      499.37      787.00    207.67 o 
  -8  41   2     4103.75     3738.69    325.57 o 
  -7  41   2      884.12      821.71    202.88 o 
  -6  41   2     1156.02     1300.84    152.95 o 
  -5  41   2     3924.37     4313.00    220.87 o 
  -4  41   2      645.56      812.62    129.38 o 
  -3  41   2     1654.08     1482.35    152.61 o 
  -2  41   2      625.37     1110.28    137.70 o 
  -1  41   2        7.32      298.45     96.31 o 
   0  41   2     2340.70     2692.67    385.12 o 
   1  41   2     6476.29     6523.00    259.17 o 
   2  41   2       85.96      129.61     93.29 o 
   3  41   2       82.40      640.18    328.27 o 
   4  41   2      909.75     1213.21    272.01 o 
   5  41   2     1176.16     1391.74    157.71 o 
   6  41   2      630.49      786.78    136.69 o 
   7  41   2     4259.95     4940.43    360.28 o 
   8  41   2       85.72      169.37    159.20 o 
  -8  42   2       94.86      105.93    155.60 o 
  -7  42   2    11789.28    11631.42    557.78 o 
  -6  42   2     2224.11     2483.42    199.92 o 
  -5  42   2    11549.45    12151.59    375.26 o 
  -4  42   2       70.57       71.44     93.48 o 
  -3  42   2    16215.16    15773.96    429.65 o 
  -2  42   2     7251.58     7626.86    283.22 o 
  -1  42   2    19654.88    18565.71    467.82 o 
   0  42   2    10493.45     9585.05    315.71 o 
   1  42   2    45798.91    42225.21    834.20 o 
   2  42   2     1185.84     1376.25    157.81 o 
   3  42   2    33465.49    32339.12    696.78 o 
   4  42   2     6741.60     6958.97    494.04 o 
   5  42   2    18425.89    17346.88    472.70 o 
   6  42   2     4809.62     4501.97    243.74 o 
   7  42   2     7367.90     8096.21    462.02 o 
  -7  43   2     5189.17     5946.48    402.18 o 
  -6  43   2      232.53      284.88    160.99 o 
  -5  43   2     5343.80     5768.02    440.78 o 
  -4  43   2     2179.64     2433.09    197.20 o 
  -3  43   2    14012.49    13152.22    389.01 o 
  -2  43   2      581.97      739.92    127.47 o 
  -1  43   2     6074.65     6076.99    250.97 o 
   0  43   2      587.80      673.63    121.12 o 
   1  43   2     1317.95     2223.35    254.95 o 
   2  43   2     2540.28     2352.65    258.84 o 
   3  43   2     1230.70     1656.95    248.97 o 
   4  43   2      472.87      406.46    226.82 o 
   5  43   2       10.19      376.60    114.04 o 
   6  43   2      864.22     1002.13    155.29 o 
   7  43   2       32.05      -92.76    129.87 o 
  -7  44   2     5597.80     5967.42    410.56 o 
  -6  44   2      273.17      240.59    163.38 o 
  -5  44   2     3963.77     4138.74    235.80 o 
  -4  44   2       11.07      139.43     97.32 o 
  -3  44   2      190.86      487.87    198.10 o 
  -2  44   2      836.95     1337.18    153.52 o 
  -1  44   2      617.84     1076.61    139.74 o 
   0  44   2      450.13      753.37    127.21 o 
   1  44   2     2729.84     2789.29    209.04 o 
   2  44   2     1174.89     1179.69    150.99 o 
   3  44   2       74.62      359.70    108.88 o 
   4  44   2      140.73      360.30    123.88 o 
   5  44   2      519.32      631.69    135.61 o 
   6  44   2     1870.94     2303.55    207.98 o 
   7  44   2      104.86       83.79    162.79 o 
  -7  45   2      371.44      609.25    203.48 o 
  -6  45   2     6368.76     5613.12    395.59 o 
  -5  45   2       10.25       66.58    103.24 o 
  -4  45   2     8531.80     8330.85    370.46 o 
  -3  45   2     3056.67     3213.12    211.80 o 
  -2  45   2    13801.51    13601.78    403.82 o 
  -1  45   2    11227.03    11191.25    359.42 o 
   0  45   2    17639.85    16641.60    808.84 o 
   1  45   2      177.99      248.18    105.63 o 
   2  45   2    10345.46     9896.80    338.42 o 
   3  45   2     9472.93     9174.24    330.93 o 
   4  45   2     3470.66     3703.85    216.83 o 
   5  45   2    13306.77    12934.67    413.45 o 
   6  45   2    21305.06    21324.53    563.19 o 
  -6  46   2     1896.92     2152.13    308.22 o 
  -5  46   2      125.46      -73.61    144.83 o 
  -4  46   2     2645.31     3129.82    228.67 o 
  -3  46   2       91.53      411.43    212.16 o 
  -2  46   2     5343.00     5493.00    256.59 o 
  -1  46   2      448.24      939.80    144.35 o 
   0  46   2     1208.68     2067.59    185.97 o 
   1  46   2     1093.02     1399.99    210.96 o 
   2  46   2     1722.57     1654.73    178.26 o 
   3  46   2      814.31      869.56    139.38 o 
   4  46   2     7899.22     7863.04    315.75 o 
   5  46   2     4826.38     4972.09    576.63 o 
   6  46   2      119.82      258.79    116.65 o 
  -6  47   2     2538.67     2636.89    341.73 o 
  -5  47   2      205.28      230.41    166.38 o 
  -4  47   2     1240.36     1603.41    178.43 o 
  -3  47   2     2359.82     2304.36    203.94 o 
  -2  47   2     1445.43     1732.85    298.34 o 
  -1  47   2      705.25     1384.56    162.93 o 
   0  47   2     1790.86     2170.48    195.26 o 
   1  47   2     1155.10     1314.57    193.31 o 
   2  47   2      143.87      230.62    177.45 o 
   3  47   2     2883.13     2598.87    215.35 o 
   4  47   2       64.04      205.64    110.89 o 
   5  47   2     4731.84     5129.33    269.36 o 
  -5  48   2     5166.29     4962.58    380.63 o 
  -4  48   2     3233.08     3166.37    278.59 o 
  -3  48   2     6657.22     6534.86    285.49 o 
  -2  48   2     7642.15     7711.45    394.40 o 
  -1  48   2    14736.41    14639.42    434.90 o 
   0  48   2      176.56      343.07    116.76 o 
   1  48   2    16571.41    15731.44    455.67 o 
   2  48   2     5307.63     4821.15    248.75 o 
   3  48   2     2663.28     2917.61    232.01 o 
   4  48   2     4456.77     4870.56    255.14 o 
   5  48   2     3361.95     3854.61    248.87 o 
  -5  49   2     2078.64     1997.72    308.81 o 
  -4  49   2       56.82      107.20    234.60 o 
  -3  49   2      305.31      555.71    131.15 o 
  -2  49   2       43.48      336.01    121.64 o 
  -1  49   2     5910.72     6479.42    288.50 o 
   0  49   2      231.10      557.79    130.63 o 
   1  49   2      768.39     1403.35    362.08 o 
   2  49   2     1078.56     1042.70    161.97 o 
   3  49   2     1350.46     1481.02    180.13 o 
   4  49   2      549.00      682.84    144.59 o 
  -4  50   2      769.55      785.80    235.80 o 
  -3  50   2     1343.70     1382.62    174.90 o 
  -2  50   2      107.48      216.92    117.83 o 
  -1  50   2     2101.80     2651.84    223.01 o 
   0  50   2      171.23      395.26    125.78 o 
   1  50   2      533.78      852.69    148.75 o 
   2  50   2     1009.47     1327.42    173.04 o 
   3  50   2     1604.27     1605.13    255.55 o 
   4  50   2     2433.36     2411.59    225.77 o 
  -4  51   2      818.84      953.38    237.00 o 
  -3  51   2     3511.08     3143.08    242.47 o 
  -2  51   2     1724.96     1387.10    203.78 o 
  -1  51   2     4030.94     3835.19    249.87 o 
   0  51   2    12819.27    12124.63    404.53 o 
   1  51   2     6700.32     6144.97    291.70 o 
   2  51   2     9148.56     9178.89    352.23 o 
   3  51   2    11000.64    11612.46    405.36 o 
  -3  52   2      153.55       40.57    114.99 o 
  -2  52   2      488.44      532.18    161.89 o 
  -1  52   2      761.93     1084.31    164.11 o 
   0  52   2     2774.83     3160.36    246.10 o 
   1  52   2      151.98      478.99    139.33 o 
   2  52   2      735.22     1133.87    170.70 o 
  -1  53   2      160.55      196.82    121.32 o 
   0  53   2      456.00      896.99    158.78 o 
   1  53   2      204.04      273.00    130.77 o 
 -13   0   3     2231.66     2612.95    324.37 o 
 -11   0   3     4448.61     4622.64    324.37 o 
  -9   0   3     4454.12     4258.17    267.52 o 
  -7   0   3   148526.94   148848.31   2115.89 o 
  -5   0   3    98172.27    98987.29   1215.93 o 
  -3   0   3     8503.86     8237.83    178.78 o 
  -1   0   3   389295.22   396652.72   4805.65 o 
   1   0   3   177159.58   187462.84   2246.47 o 
   3   0   3    66814.05    62731.84   1303.48 o 
   5   0   3    33283.41    29823.94    722.96 o 
   7   0   3    89684.92    88844.62   1918.72 o 
   9   0   3    33997.24    30440.97    847.44 o 
  11   0   3    21014.91    20469.74    704.41 o 
 -13   1   3     9580.57     9468.86    347.41 o 
 -12   1   3     1903.21     2223.99    194.85 o 
 -11   1   3     5603.76     5628.60    310.01 o 
 -10   1   3     1155.68     1448.59    146.31 o 
  -9   1   3     1049.12     1177.52    134.36 o 
  -8   1   3      247.54      199.58     48.01 o 
  -7   1   3    49514.77    50096.85    557.71 o 
  -6   1   3      604.07      553.58    102.34 o 
  -5   1   3    36290.84    36121.53    372.63 o 
  -4   1   3     1238.28     1285.82     45.62 o 
  -3   1   3     2514.46     2233.81     53.75 o 
  -2   1   3      117.19      192.93     39.38 o 
  -1   1   3    19419.82    18483.56    199.87 o 
   0   1   3      160.47      174.86     18.43 o 
   1   1   3     1827.13     1627.71     52.08 o 
   2   1   3       81.44       87.62     14.64 o 
   3   1   3      549.51      624.07    121.49 o 
   4   1   3     2944.68     2884.37    333.05 o 
   5   1   3     1129.80     1336.31     95.00 o 
   6   1   3        4.57       82.34     62.37 o 
   7   1   3    14748.89    14256.33    383.62 o 
   8   1   3      180.32      247.82     87.59 o 
   9   1   3     7439.26     7075.24    294.45 o 
  10   1   3     2184.26     2188.18    175.53 o 
  11   1   3     7860.63     7698.97    290.26 o 
  12   1   3        1.38       38.09    113.49 o 
 -13   2   3     1210.02     1524.94    190.43 o 
 -12   2   3     9705.44     9436.46    559.88 o 
 -11   2   3     2601.87     2721.52    200.98 o 
 -10   2   3    27954.26    26406.38    555.20 o 
  -9   2   3       17.26      -15.10     92.76 o 
  -8   2   3     3792.56     3856.33    130.01 o 
  -7   2   3    12039.05    11917.17    196.99 o 
  -6   2   3    43007.09    43539.13    445.72 o 
  -5   2   3      774.00      919.76     53.15 o 
  -4   2   3    15125.94    14889.45    176.44 o 
  -3   2   3     3567.50     3526.78     55.94 o 
  -2   2   3    24688.57    23909.98    406.86 o 
  -1   2   3     1472.19     1429.95     60.97 o 
   0   2   3    16778.57    15946.81    223.90 o 
   1   2   3     2035.44     1947.60     44.51 o 
   2   2   3      227.90      242.43     19.76 o 
   3   2   3     1444.15     1758.91    226.22 o 
   4   2   3     5753.24     5780.74    156.15 o 
   5   2   3      604.25      822.36     87.38 o 
   6   2   3     5057.30     5976.05    256.45 o 
   7   2   3     1643.44     1507.73    152.31 o 
   8   2   3     3627.27     3889.70    174.96 o 
   9   2   3        0.25       32.87     80.80 o 
  10   2   3     7501.97     7383.76    270.21 o 
  11   2   3     1740.21     1818.23    246.27 o 
  12   2   3     3730.63     3716.52    235.17 o 
 -13   3   3       71.96      155.18    120.42 o 
 -12   3   3     6304.25     6296.36    270.41 o 
 -11   3   3      395.08      677.72    128.64 o 
 -10   3   3    15688.79    16830.20    417.05 o 
  -9   3   3     1030.17      982.23    121.40 o 
  -8   3   3    34158.93    34150.66    413.32 o 
  -7   3   3     4194.57     4154.44    109.60 o 
  -6   3   3   122770.71   122738.11   1138.21 o 
  -5   3   3      898.87     1174.21     52.70 o 
  -4   3   3    11719.02    11075.84    145.05 o 
  -3   3   3     3158.67     3013.37     66.73 o 
  -2   3   3   339279.56   349394.91   3642.88 o 
  -1   3   3    56535.40    60937.54    638.63 o 
   0   3   3   474120.44   488621.06   5817.95 o 
   1   3   3     5029.31     6170.91    134.15 o 
   2   3   3    58328.68    58248.03    677.10 o 
   3   3   3    88756.17    93691.36   1071.21 o 
   4   3   3    61953.52    59921.29    903.29 o 
   5   3   3       67.84       95.55     53.47 o 
   6   3   3   153403.11   147828.91   2130.53 o 
   7   3   3     6269.78     6117.12    203.54 o 
   8   3   3    44037.53    41877.06    739.07 o 
   9   3   3      112.08      244.70     90.35 o 
  10   3   3    25703.91    24472.63    538.04 o 
  11   3   3      711.39      653.12    128.21 o 
  12   3   3    17274.34    17136.75    468.89 o 
 -13   4   3      171.81      413.43    136.71 o 
 -12   4   3     2878.02     2911.52    221.25 o 
 -11   4   3     4993.21     5422.43    280.09 o 
 -10   4   3    18101.32    16897.88    416.88 o 
  -9   4   3     1482.36     1262.24    132.35 o 
  -8   4   3    26825.96    26712.18    421.66 o 
  -7   4   3     4935.72     5262.97    115.27 o 
  -6   4   3    46098.22    46814.71    528.78 o 
  -5   4   3     5314.67     6205.91    103.47 o 
  -4   4   3      149.15      127.02     33.83 o 
  -3   4   3        3.01       35.51     32.14 o 
  -2   4   3    23132.26    22638.20    357.71 o 
  -1   4   3      107.82      158.17     50.87 o 
   0   4   3    19629.71    18467.09    343.23 o 
   1   4   3      750.44      781.53     49.93 o 
   2   4   3        4.71       57.58     24.09 o 
   3   4   3     9675.51     9749.76    201.43 o 
   4   4   3     1082.00     1237.35     85.23 o 
   5   4   3      125.76      244.33     60.59 o 
   6   4   3     4619.42     5192.41    175.79 o 
   7   4   3     1527.32     1462.41    122.62 o 
   8   4   3     2363.67     2423.08    153.37 o 
   9   4   3      497.17      606.91    155.30 o 
  10   4   3     6129.06     5967.94    309.71 o 
  11   4   3      284.04      591.82    211.86 o 
  12   4   3     1868.64     2076.63    197.97 o 
 -13   5   3     6349.98     6113.15    286.71 o 
 -12   5   3     2011.97     2103.23    196.73 o 
 -11   5   3    27374.91    26954.98    587.44 o 
 -10   5   3      468.93      762.50    125.24 o 
  -9   5   3    13944.33    13929.66    353.13 o 
  -8   5   3      314.90      327.55     68.72 o 
  -7   5   3    23235.22    23636.66    277.17 o 
  -6   5   3     6289.88     5715.76    128.76 o 
  -5   5   3    30636.39    29476.21    313.77 o 
  -4   5   3       21.49       86.39     22.66 o 
  -3   5   3    30595.64    30400.96    308.26 o 
  -2   5   3     7308.92     7657.46    155.94 o 
  -1   5   3      495.60      583.94     66.26 o 
   0   5   3      130.25      137.95     29.69 o 
   1   5   3     1045.75     1119.88     40.05 o 
   2   5   3     4567.17     4580.63    149.41 o 
   3   5   3     1401.83     1447.84    107.73 o 
   4   5   3     5883.61     5570.06    154.46 o 
   5   5   3      132.85      374.04    116.70 o 
   6   5   3     2525.99     2759.97    131.81 o 
   7   5   3    17841.74    17745.67    380.20 o 
   8   5   3        2.32       70.02     81.09 o 
   9   5   3     1942.58     1814.06    151.21 o 
  10   5   3     1358.90     1406.47    179.24 o 
  11   5   3    10834.34    10668.12    415.64 o 
  12   5   3       98.42       83.10    137.95 o 
 -13   6   3     1315.11     1902.72    158.17 o 
 -12   6   3     1464.78     1418.47    166.52 o 
 -11   6   3     9748.43     9919.61    321.68 o 
 -10   6   3      742.20      786.87    150.22 o 
  -9   6   3    12397.35    11841.60    318.36 o 
  -8   6   3     1368.49     1510.05     72.63 o 
  -7   6   3    30170.43    30751.12    340.38 o 
  -6   6   3     6185.71     6249.36    124.60 o 
  -5   6   3    23366.08    20991.85    217.96 o 
  -4   6   3     8020.23     8340.85    107.41 o 
  -3   6   3    86212.00    86638.54   1016.51 o 
  -2   6   3    34081.01    37342.91    570.17 o 
  -1   6   3    29942.20    28595.49    355.81 o 
   0   6   3    43601.95    47564.29    577.71 o 
   1   6   3    90288.99    93103.77    930.54 o 
   2   6   3    12644.34    11941.72    170.45 o 
   3   6   3   105783.13   109346.95   1552.04 o 
   4   6   3     2423.70     2510.22    103.89 o 
   5   6   3   118727.84   114171.81   1934.88 o 
   6   6   3    12208.53    11952.63    319.89 o 
   7   6   3    83295.25    80181.13   2875.09 o 
   8   6   3     2609.12     2572.06    157.55 o 
   9   6   3    28194.46    26422.14   1573.70 o 
  10   6   3      396.20      460.43    116.78 o 
  11   6   3    12832.37    13039.04    917.47 o 
  12   6   3      915.73      842.65    152.52 o 
 -13   7   3     9834.31    10154.83    290.87 o 
 -12   7   3      217.84      284.05     89.44 o 
 -11   7   3     6086.43     6079.98    481.77 o 
 -10   7   3     3686.44     3849.45    194.21 o 
  -9   7   3     9868.80     9329.70    280.98 o 
  -8   7   3     6591.49     6504.61    125.10 o 
  -7   7   3    17754.37    17440.00    222.25 o 
  -6   7   3      428.16      559.63     45.20 o 
  -5   7   3       38.22      173.25     27.60 o 
  -4   7   3       41.81      117.32     24.44 o 
  -3   7   3     2097.99     2061.30    193.71 o 
  -2   7   3      134.06      194.97     36.18 o 
  -1   7   3     3570.98     3688.69    120.95 o 
   0   7   3      825.17      765.61     40.25 o 
   1   7   3     3695.26     3584.41     66.77 o 
   2   7   3       65.74       15.90     24.96 o 
   3   7   3     6679.05     6713.89    159.09 o 
   4   7   3        4.14       23.99     45.56 o 
   5   7   3     6057.96     6857.93    283.98 o 
   6   7   3     1001.39      930.74     85.04 o 
   7   7   3     6854.16     7039.29    219.39 o 
   8   7   3        0.29       35.92    124.48 o 
   9   7   3     6390.10     6424.81    235.08 o 
  10   7   3     4514.56     4253.62    207.10 o 
  11   7   3     3988.54     4138.66    223.97 o 
  12   7   3      295.11      392.05    127.93 o 
 -13   8   3     1142.08     1484.16    143.87 o 
 -12   8   3     9304.88     9161.75    262.62 o 
 -11   8   3     4212.76     4205.21    227.89 o 
 -10   8   3    19561.95    19524.79    456.56 o 
  -9   8   3     1251.06     1284.95     93.98 o 
  -8   8   3    12596.95    12676.99    184.52 o 
  -7   8   3     3446.04     3196.18    105.50 o 
  -6   8   3    27640.60    28153.69    284.86 o 
  -5   8   3     2527.73     2525.93     60.39 o 
  -4   8   3    42706.01    43344.37    473.90 o 
  -3   8   3       35.10       58.10     35.28 o 
  -2   8   3      898.69      923.83     41.04 o 
  -1   8   3     6643.88     7647.05    333.96 o 
   0   8   3    12924.27    12644.72    153.34 o 
   1   8   3     3435.11     3332.76     64.79 o 
   2   8   3       64.01      107.35     31.79 o 
   3   8   3     5870.06     5507.32    139.44 o 
   4   8   3     2355.72     2578.51    135.56 o 
   5   8   3     4796.91     4885.12    155.69 o 
   6   8   3     7190.07     7772.86    398.29 o 
   7   8   3       60.54      251.03     78.66 o 
   8   8   3     4204.36     4370.08    193.40 o 
   9   8   3      865.32      924.80    123.69 o 
  10   8   3     5331.28     5718.44    241.83 o 
  11   8   3     2016.11     2119.93    185.73 o 
  12   8   3     5611.20     6027.15    276.33 o 
 -13   9   3      482.61      682.71    118.05 o 
 -12   9   3     2152.82     2528.95    166.05 o 
 -11   9   3     1189.32     1564.40    129.07 o 
 -10   9   3     8161.43     8381.48    225.38 o 
  -9   9   3     2644.38     2632.48     99.38 o 
  -8   9   3    28066.50    28361.72    301.76 o 
  -7   9   3      343.87      497.70     42.95 o 
  -6   9   3    67854.60    68471.57    611.07 o 
  -5   9   3     1744.29     1967.43     54.00 o 
  -4   9   3   145696.81   151005.84   1512.68 o 
  -3   9   3    23394.46    23792.73    317.57 o 
  -2   9   3    39219.00    39280.00    489.96 o 
  -1   9   3   170543.02   180375.89   2097.58 o 
   0   9   3    49572.93    50697.12    572.46 o 
   1   9   3    54608.45    57448.74    591.39 o 
   2   9   3   291425.75   294393.53   2930.75 o 
   3   9   3       33.30      134.72     92.46 o 
   4   9   3    99803.27   100752.77   1455.34 o 
   5   9   3    18187.39    18952.49    362.67 o 
   6   9   3    45127.34    44371.04    733.79 o 
   7   9   3     5018.37     5178.74    193.71 o 
   8   9   3    29241.83    28601.62    555.82 o 
   9   9   3      706.44      505.51    107.02 o 
  10   9   3    22231.92    22433.88    661.02 o 
  11   9   3       56.33      204.95    103.47 o 
  12   9   3     8489.81     8820.17    328.97 o 
 -13  10   3      423.12      663.59    115.97 o 
 -12  10   3     6860.02     6758.76    228.35 o 
 -11  10   3     1312.29     1457.64    126.09 o 
 -10  10   3     5246.18     5208.71    220.02 o 
  -9  10   3     8186.21     8192.47    169.87 o 
  -8  10   3    14098.35    13726.97    234.41 o 
  -7  10   3       97.74      125.25     34.80 o 
  -6  10   3    28380.54    28582.50    290.58 o 
  -5  10   3     1681.79     1972.44     67.14 o 
  -4  10   3     9826.57    10489.48    154.29 o 
  -3  10   3     2081.25     2441.13     70.30 o 
  -2  10   3     2006.38     1963.89     59.62 o 
  -1  10   3      537.48      604.46     68.82 o 
   0  10   3        1.68       38.98     17.91 o 
   1  10   3      181.66      211.52     22.81 o 
   2  10   3      408.85      418.77     53.06 o 
   3  10   3      400.02      385.31     51.38 o 
   4  10   3     1623.56     2001.21    240.89 o 
   5  10   3     3213.51     3464.28    330.36 o 
   6  10   3     1554.18     1637.03    120.30 o 
   7  10   3     1863.83     1688.53    270.21 o 
   8  10   3      979.04     1318.78    133.14 o 
   9  10   3       94.69       35.76     82.94 o 
  10  10   3     4704.32     5091.57    256.75 o 
  11  10   3      424.78      583.63    127.35 o 
  12  10   3     1221.90     1529.69    176.83 o 
 -13  11   3     5027.57     5561.77    333.59 o 
 -12  11   3      514.75      653.81    107.35 o 
 -11  11   3    23332.29    22103.08    420.40 o 
 -10  11   3      248.57      254.29     77.84 o 
  -9  11   3     9936.91     9537.30    187.44 o 
  -8  11   3     5921.57     6045.56    143.86 o 
  -7  11   3    19152.38    18566.40    214.83 o 
  -6  11   3     3188.27     3404.70     77.50 o 
  -5  11   3     7014.82     6459.69    120.04 o 
  -4  11   3     4682.34     4839.72    108.40 o 
  -3  11   3    10685.57    10369.94    169.44 o 
  -2  11   3     2551.40     2420.32     90.16 o 
  -1  11   3      450.11      546.64     46.21 o 
   0  11   3     2128.90     1957.97     46.73 o 
   1  11   3    32452.77    32012.75    314.81 o 
   2  11   3       25.50       66.96     24.38 o 
   3  11   3     1202.14     1148.94    122.39 o 
   4  11   3    11399.57    11351.97    378.24 o 
   5  11   3     1361.72     1354.65    235.50 o 
   6  11   3      811.72     1004.21     98.59 o 
   7  11   3       56.94      163.93     77.61 o 
   8  11   3      269.91      296.12     94.86 o 
   9  11   3       19.42      337.06     99.81 o 
  10  11   3      896.48      988.79    164.58 o 
  11  11   3     6668.32     6676.81    268.64 o 
  12  11   3      616.48      801.32    152.98 o 
 -12  12   3      718.66      958.73    165.18 o 
 -11  12   3     6370.43     6796.06    218.24 o 
 -10  12   3       19.70      132.01     73.58 o 
  -9  12   3    17848.10    16722.16    265.47 o 
  -8  12   3      459.21      503.44     47.38 o 
  -7  12   3    15084.27    15365.85    189.85 o 
  -6  12   3      876.42      935.95     54.09 o 
  -5  12   3    59174.82    55859.28    609.88 o 
  -4  12   3     1445.34     1511.94     76.22 o 
  -3  12   3    75225.94    77081.21    799.56 o 
  -2  12   3     6009.64     5856.39    113.39 o 
  -1  12   3     4058.32     3450.19     82.65 o 
   0  12   3    17269.60    17717.88    208.81 o 
   1  12   3   212167.98   214395.33   2153.93 o 
   2  12   3     3462.69     3160.58     76.85 o 
   3  12   3   160799.80   164403.72   1914.46 o 
   4  12   3     8484.71     8717.40    202.92 o 
   5  12   3    13197.81    12485.99    272.69 o 
   6  12   3    21517.03    20848.88    408.48 o 
   7  12   3    20261.11    19249.53    530.25 o 
   8  12   3    11217.84    10935.57    300.46 o 
   9  12   3    44841.53    42658.97   1429.46 o 
  10  12   3     1394.55     1429.61    154.60 o 
  11  12   3    10558.32    10692.59    346.79 o 
  12  12   3     1787.75     2134.22    203.20 o 
 -12  13   3      737.82      978.88    118.83 o 
 -11  13   3     2150.59     2253.08    151.72 o 
 -10  13   3     8581.07     8512.36    229.48 o 
  -9  13   3      152.68      441.19     61.73 o 
  -8  13   3     3307.64     3326.61     86.68 o 
  -7  13   3     6741.14     6646.05    113.35 o 
  -6  13   3     4432.14     4659.53    119.81 o 
  -5  13   3    12848.61    12269.92    183.75 o 
  -4  13   3    13049.18    13551.37    214.09 o 
  -3  13   3     3726.26     3573.62     90.39 o 
  -2  13   3     3638.68     3815.13     91.21 o 
  -1  13   3     5846.55     6092.08     88.88 o 
   0  13   3     1833.75     1736.31     46.14 o 
   1  13   3      690.97      704.56     38.48 o 
   2  13   3     4125.62     3967.88     72.35 o 
   3  13   3      376.07      486.83     63.48 o 
   4  13   3      284.63      177.34     53.11 o 
   5  13   3        0.91       26.11     54.46 o 
   6  13   3     4044.48     3789.32    154.45 o 
   7  13   3       71.98      205.45     81.10 o 
   8  13   3      733.99     1014.47    120.70 o 
   9  13   3     2194.14     2588.98    265.42 o 
  10  13   3     1683.91     1681.43    163.98 o 
  11  13   3     1064.49     1293.38    241.79 o 
  12  13   3     2890.81     3051.76    267.52 o 
 -12  14   3    15485.75    15407.20    354.54 o 
 -11  14   3     1464.36     1499.42    128.01 o 
 -10  14   3    21562.16    21070.59    455.07 o 
  -9  14   3     4889.26     4908.46    137.09 o 
  -8  14   3    20619.04    20637.61    242.25 o 
  -7  14   3     2816.84     2865.91     77.31 o 
  -6  14   3    11325.53    11206.39    181.39 o 
  -5  14   3    12975.26    13216.28    194.47 o 
  -4  14   3    48589.63    50520.90    633.22 o 
  -3  14   3     7740.63     7584.21    117.41 o 
  -2  14   3    11684.09    12007.42    193.89 o 
  -1  14   3     4366.56     4222.35     96.74 o 
   0  14   3     3132.49     2998.32     70.82 o 
   1  14   3     7806.64     7611.33    116.52 o 
   2  14   3     1550.62     1415.86     65.14 o 
   3  14   3        3.91       -6.76     26.96 o 
   4  14   3     2529.45     3116.50    213.96 o 
   5  14   3       10.29      -61.83     52.88 o 
   6  14   3     1317.32     1742.91    186.13 o 
   7  14   3      849.23      836.42    131.37 o 
   8  14   3    13477.50    13756.36    346.22 o 
   9  14   3       17.22       92.30     90.88 o 
  10  14   3      813.37      783.57    190.02 o 
  11  14   3        7.31       79.37    105.02 o 
  12  14   3     4014.32     3955.94    233.73 o 
 -12  15   3     2717.53     2936.09    170.57 o 
 -11  15   3      113.18      173.68     79.35 o 
 -10  15   3    12997.97    13239.69    295.49 o 
  -9  15   3     2048.46     2162.61    104.60 o 
  -8  15   3    13668.16    13780.24    184.88 o 
  -7  15   3    10224.74     9811.53    175.82 o 
  -6  15   3    11250.74    11612.13    195.83 o 
  -5  15   3    22238.04    22705.50    290.34 o 
  -4  15   3   129034.75   133040.20   1556.86 o 
  -3  15   3    15208.88    16490.41    209.59 o 
  -2  15   3    47017.22    47522.58    605.77 o 
  -1  15   3     3802.30     3687.36     93.40 o 
   0  15   3    43110.18    40319.27    436.68 o 
   1  15   3     6048.39     5466.74     95.86 o 
   2  15   3   155925.94   161868.66   1640.28 o 
   3  15   3    11964.66    12525.61    183.61 o 
   4  15   3    80114.99    83147.07   1222.37 o 
   5  15   3     4419.54     4236.19    216.35 o 
   6  15   3    16973.09    16424.08    500.63 o 
   7  15   3     4795.18     4292.40    298.64 o 
   8  15   3    57231.43    55239.60    927.92 o 
   9  15   3     4264.26     4190.86    200.06 o 
  10  15   3    11645.78    11383.84    339.24 o 
  11  15   3     2001.55     1865.27    177.91 o 
  12  15   3     2484.91     2304.86    346.22 o 
 -12  16   3     1657.90     1810.45    147.67 o 
 -11  16   3      148.51      414.81     90.92 o 
 -10  16   3    11814.71    11455.02    530.08 o 
  -9  16   3     2289.21     2728.28    110.85 o 
  -8  16   3     8026.18     7742.55    131.60 o 
  -7  16   3     2791.74     3023.69     97.53 o 
  -6  16   3     3109.58     2870.72     89.97 o 
  -5  16   3     3867.53     3641.80    126.10 o 
  -4  16   3     3506.21     4020.38    178.12 o 
  -3  16   3      772.96      892.27     72.30 o 
  -2  16   3     4291.15     4299.90    104.10 o 
  -1  16   3      809.10      867.98     54.93 o 
   0  16   3       87.30       71.45     24.36 o 
   1  16   3     2340.39     2268.79     60.30 o 
   2  16   3      115.59      132.34     38.37 o 
   3  16   3     2625.52     2847.38     78.33 o 
   4  16   3    10638.06    10544.94    348.79 o 
   5  16   3      855.17      828.88     89.38 o 
   6  16   3      649.90      803.61     95.30 o 
   7  16   3      142.78      129.22     82.31 o 
   8  16   3     2883.49     3436.90    174.28 o 
   9  16   3     1103.95     1022.93    126.48 o 
  10  16   3     1869.27     1959.66    277.69 o 
  11  16   3      825.17      938.00    212.46 o 
 -12  17   3      870.99      916.38    121.02 o 
 -11  17   3    19745.96    19830.74    397.36 o 
 -10  17   3     1567.15     1942.00    136.92 o 
  -9  17   3    24300.15    23210.15    339.10 o 
  -8  17   3    11529.14    11216.64    164.13 o 
  -7  17   3    10982.27    10904.94    190.58 o 
  -6  17   3      510.20      560.58     55.46 o 
  -5  17   3     7068.20     7192.97    150.66 o 
  -4  17   3      116.96      113.30     30.67 o 
  -3  17   3    32242.99    30782.88    354.15 o 
  -2  17   3        3.25       85.97     32.19 o 
  -1  17   3       22.37       58.65     52.07 o 
   0  17   3     2403.01     2335.60     54.77 o 
   1  17   3      902.69      979.79     47.00 o 
   2  17   3      500.89      579.43     42.86 o 
   3  17   3     2772.44     2718.85     82.92 o 
   4  17   3     2111.32     2107.16    125.08 o 
   5  17   3      505.55      513.25     86.53 o 
   6  17   3     2723.31     2836.41    145.88 o 
   7  17   3     1127.99     1336.36    148.72 o 
   8  17   3      790.85      728.03    111.48 o 
   9  17   3      384.19      465.74    105.40 o 
  10  17   3     2058.20     2334.98    321.68 o 
  11  17   3        3.63       40.95    102.67 o 
 -12  18   3      202.52      317.53     94.29 o 
 -11  18   3     1950.26     2466.85    194.97 o 
 -10  18   3        5.60       -9.33     65.93 o 
  -9  18   3    21888.01    21441.11    321.68 o 
  -8  18   3     3909.53     3807.21    106.30 o 
  -7  18   3     1975.97     2077.93     86.77 o 
  -6  18   3       16.68       48.85     40.02 o 
  -5  18   3    20509.39    19650.70    384.32 o 
  -4  18   3     1456.29     1630.70     83.36 o 
  -3  18   3    68035.04    68166.19    856.68 o 
  -2  18   3    26594.38    24901.09    358.02 o 
  -1  18   3    52892.54    51631.73    664.14 o 
   0  18   3    11074.55    12087.81    161.00 o 
   1  18   3    64383.61    66833.53    804.54 o 
   2  18   3     2355.12     2317.44     89.15 o 
   3  18   3    33408.19    33316.75    419.88 o 
   4  18   3    42028.30    41180.61    485.54 o 
   5  18   3    42262.91    40412.13    556.63 o 
   6  18   3     4309.19     4287.16    181.19 o 
   7  18   3    13138.88    12916.89    316.40 o 
   8  18   3     7370.71     7213.12    354.30 o 
   9  18   3    19453.79    19224.64    445.00 o 
  10  18   3     3596.85     3708.03    187.86 o 
  11  18   3     5282.36     5610.85    218.76 o 
 -12  19   3     2438.86     2592.57    242.64 o 
 -11  19   3     3408.32     3277.82    164.89 o 
 -10  19   3        8.48       -6.93     65.82 o 
  -9  19   3     2867.15     3044.73    117.22 o 
  -8  19   3      904.53      996.05     68.20 o 
  -7  19   3      960.33     1013.31     72.12 o 
  -6  19   3     5342.53     5034.78    134.13 o 
  -5  19   3      596.02      721.00     61.06 o 
  -4  19   3      692.48      921.99     52.44 o 
  -3  19   3    14061.59    14206.43    271.07 o 
  -2  19   3     1192.72     1165.30    130.92 o 
  -1  19   3     1461.59     2335.23    306.25 o 
   0  19   3      346.81      497.17     36.59 o 
   1  19   3     2292.63     2461.67     85.00 o 
   2  19   3      608.01      578.74     43.02 o 
   3  19   3       37.50       84.07     44.51 o 
   4  19   3     1494.65     1580.48    114.86 o 
   5  19   3      904.79      820.57     74.98 o 
   6  19   3      492.53      529.42    116.32 o 
   7  19   3      244.58      258.21     67.04 o 
   8  19   3     1706.45     1811.54    212.43 o 
   9  19   3     1768.94     1938.41    160.94 o 
  10  19   3      564.03      657.97    101.56 o 
  11  19   3     1055.64     1131.57    126.07 o 
 -12  20   3     8277.21     9001.83    430.31 o 
 -11  20   3      658.96      539.76    100.97 o 
 -10  20   3     1218.13     1421.87    124.55 o 
  -9  20   3     3548.12     3372.84    122.72 o 
  -8  20   3    17862.21    17356.90    270.10 o 
  -7  20   3     1879.17     2043.29     90.92 o 
  -6  20   3      318.75      422.23     55.89 o 
  -5  20   3     1435.05     1474.04     95.93 o 
  -4  20   3     3574.43     3623.79     91.22 o 
  -3  20   3     4754.85     4648.28    122.26 o 
  -2  20   3     9638.22     9929.98    189.10 o 
  -1  20   3       12.22       94.70    100.54 o 
   0  20   3     5351.24     5275.85    149.04 o 
   1  20   3      291.01      221.51     32.95 o 
   2  20   3        7.99      -19.89     27.70 o 
   3  20   3     4455.95     4179.39    119.64 o 
   4  20   3     4257.30     4378.82    200.25 o 
   5  20   3      191.45      308.54     60.82 o 
   6  20   3      177.52      233.93     61.59 o 
   7  20   3      139.17      110.24     66.09 o 
   8  20   3     1037.21     1158.40    204.48 o 
   9  20   3       24.28      169.16    108.24 o 
  10  20   3        1.44       53.60     85.12 o 
  11  20   3      366.45      616.62    107.57 o 
 -12  21   3     2777.51     3460.17    475.19 o 
 -11  21   3       71.96      241.50    134.06 o 
 -10  21   3     2520.00     2652.45    156.45 o 
  -9  21   3     6851.65     6609.24    164.83 o 
  -8  21   3    12843.12    12571.06    306.05 o 
  -7  21   3     1403.81     1551.54    152.84 o 
  -6  21   3     5327.49     4995.26    134.07 o 
  -5  21   3     2076.02     2008.80    103.04 o 
  -4  21   3    49759.08    48329.01    542.33 o 
  -3  21   3    20716.38    21349.11    330.46 o 
  -2  21   3     7295.87     7740.49    163.93 o 
  -1  21   3    27282.28    29116.69    416.73 o 
   0  21   3    57101.95    56469.41    877.04 o 
   1  21   3      580.81      772.91     52.33 o 
   2  21   3     9036.89     9020.84    147.18 o 
   3  21   3    12132.20    12099.45    187.32 o 
   4  21   3    35893.83    36410.88    443.34 o 
   5  21   3     6730.41     6540.27    162.36 o 
   6  21   3     4663.79     4530.46    146.84 o 
   7  21   3       96.15       88.83     60.59 o 
   8  21   3    12504.01    12206.74    310.57 o 
   9  21   3    11307.91    11152.91    269.75 o 
  10  21   3     4078.40     3944.68    193.09 o 
  11  21   3     6725.45     6246.64    226.14 o 
 -12  22   3     2078.94     2708.69    225.75 o 
 -11  22   3      385.89      287.87    109.16 o 
 -10  22   3        2.88       55.81     87.83 o 
  -9  22   3     1578.35     1664.96    101.81 o 
  -8  22   3      531.92      802.24     72.85 o 
  -7  22   3     4153.55     3948.46    129.13 o 
  -6  22   3      344.97      403.01     60.71 o 
  -5  22   3     6298.31     5989.70    140.53 o 
  -4  22   3     5078.70     5119.30    104.90 o 
  -3  22   3     1041.39     1169.24     93.06 o 
  -2  22   3      717.53      968.26    102.29 o 
  -1  22   3     1697.06     2297.53    270.56 o 
   0  22   3     9698.46     9730.15    190.75 o 
   1  22   3      752.29      843.87     63.20 o 
   2  22   3      486.00      413.54     42.23 o 
   3  22   3     1105.11     1096.11     79.56 o 
   4  22   3      218.00      420.11     91.21 o 
   5  22   3     1764.28     1834.95    100.05 o 
   6  22   3      592.78      609.73     81.13 o 
   7  22   3       26.98      -15.44     57.36 o 
   8  22   3     2649.85     2879.29    138.73 o 
   9  22   3     3270.08     3717.13    159.18 o 
  10  22   3        1.55      -81.14     69.76 o 
  11  22   3     1693.67     1695.98    150.36 o 
 -12  23   3      606.48      784.57    148.32 o 
 -11  23   3     1488.38     1307.38    259.74 o 
 -10  23   3      802.96      925.19    151.12 o 
  -9  23   3     8244.22     8322.21    221.16 o 
  -8  23   3     3928.06     3682.53    130.08 o 
  -7  23   3    12104.00    11834.41    232.70 o 
  -6  23   3     3218.73     3346.68    113.56 o 
  -5  23   3     1822.75     2061.47     87.44 o 
  -4  23   3     6815.33     6325.56    159.36 o 
  -3  23   3     2087.33     2159.30    177.46 o 
  -2  23   3     8970.64     8778.31    440.01 o 
  -1  23   3    23953.72    23871.67    364.19 o 
   0  23   3     6082.57     5872.58    144.30 o 
   1  23   3     4288.76     4201.58    104.24 o 
   2  23   3      354.80      479.96     51.83 o 
   3  23   3      727.52      775.60     64.26 o 
   4  23   3     6803.05     6606.33    139.32 o 
   5  23   3     3332.70     3684.04    126.79 o 
   6  23   3     3858.17     3592.08    134.72 o 
   7  23   3     2780.45     2653.38    125.37 o 
   8  23   3      831.21     1001.96     99.15 o 
   9  23   3      341.55      363.27     85.98 o 
  10  23   3     2432.32     2595.55    170.56 o 
  11  23   3        1.08       98.30     88.53 o 
 -11  24   3      551.51      668.50    181.94 o 
 -10  24   3     2331.94     2410.67    266.92 o 
  -9  24   3      922.07      863.01    168.77 o 
  -8  24   3     3924.42     3791.41    170.25 o 
  -7  24   3     7591.24     7835.73    234.37 o 
  -6  24   3       64.46      117.34     51.07 o 
  -5  24   3    15969.98    15321.18    224.97 o 
  -4  24   3      243.87      360.20     41.16 o 
  -3  24   3    10175.58     9841.29    201.40 o 
  -2  24   3    39394.84    40132.85    557.70 o 
  -1  24   3    21347.86    21631.79    341.62 o 
   0  24   3     5383.20     5573.68    142.98 o 
   1  24   3    15160.33    15135.58    206.25 o 
   2  24   3     3639.91     3758.46    106.78 o 
   3  24   3       19.47       83.10     39.32 o 
   4  24   3    32920.49    32677.99    411.35 o 
   5  24   3    59252.38    58418.46    678.20 o 
   6  24   3     5534.38     5419.74    159.01 o 
   7  24   3     3697.02     3468.38    137.81 o 
   8  24   3     8590.20     8758.07    227.15 o 
   9  24   3     4687.52     4619.56    177.40 o 
  10  24   3     6270.45     6453.60    236.94 o 
  11  24   3     3254.61     3507.99    191.11 o 
 -11  25   3       66.74      128.07    138.25 o 
 -10  25   3      624.02      677.48    172.96 o 
  -9  25   3        1.44      150.82    117.30 o 
  -8  25   3     3086.34     2939.13    154.40 o 
  -7  25   3      963.59      988.38    107.22 o 
  -6  25   3     1078.13     1094.00    139.15 o 
  -5  25   3       45.32      390.95    229.54 o 
  -4  25   3       80.17       55.57     48.02 o 
  -3  25   3      588.82      691.23     70.25 o 
  -2  25   3     4041.82     4239.38    383.21 o 
  -1  25   3     2380.96     3116.66    247.47 o 
   0  25   3      331.55      432.72     57.31 o 
   1  25   3     1253.43     1509.73     78.29 o 
   2  25   3     1170.32     1181.35     62.35 o 
   3  25   3      226.35      329.80     48.43 o 
   4  25   3       55.43      132.69     52.61 o 
   5  25   3     1208.95     1717.43    136.60 o 
   6  25   3     3648.08     3664.54    135.11 o 
   7  25   3     2092.65     2110.14    126.55 o 
   8  25   3     3231.59     2979.23    140.04 o 
   9  25   3      188.67      228.32     81.03 o 
  10  25   3      675.42      834.36    112.61 o 
  11  25   3       74.15      190.34    121.79 o 
 -11  26   3      461.16      646.95    184.93 o 
 -10  26   3      138.31       22.74    120.89 o 
  -9  26   3     2831.50     2890.65    253.75 o 
  -8  26   3     6108.32     6153.17    218.67 o 
  -7  26   3     1758.73     1923.04    138.62 o 
  -6  26   3     3453.26     3572.14    165.78 o 
  -5  26   3     2842.61     2658.64    112.45 o 
  -4  26   3    10462.15    10263.89    400.90 o 
  -3  26   3     7461.84     7308.80    174.74 o 
  -2  26   3     3509.90     3485.37    118.59 o 
  -1  26   3    14086.72    13592.29    252.79 o 
   0  26   3       33.07      259.50     65.71 o 
   1  26   3     3549.06     3682.79    112.57 o 
   2  26   3     4837.19     4642.12    113.95 o 
   3  26   3      207.12      302.24     49.32 o 
   4  26   3     6782.59     6638.04    157.38 o 
   5  26   3     9715.46     9382.48    183.75 o 
   6  26   3      729.47      866.67     87.31 o 
   7  26   3     1118.33     1243.17    103.48 o 
   8  26   3      219.98      295.82     80.13 o 
   9  26   3      541.16      759.55    148.98 o 
  10  26   3       35.40        7.48     78.21 o 
 -11  27   3      107.65      238.19    156.80 o 
 -10  27   3      274.69      320.19    148.42 o 
  -9  27   3      454.15      523.07    155.60 o 
  -8  27   3     3212.98     3423.17    167.39 o 
  -7  27   3      541.81      652.81     95.36 o 
  -6  27   3     2401.41     2127.55    134.31 o 
  -5  27   3     1803.09     1874.26    104.46 o 
  -4  27   3     3849.02     3964.58    131.45 o 
  -3  27   3     1152.79     1434.70     94.67 o 
  -2  27   3     5660.25     5254.09    149.48 o 
  -1  27   3    28207.05    28291.44    431.71 o 
   0  27   3    21895.96    20680.29    429.00 o 
   1  27   3     3010.32     3142.70    130.93 o 
   2  27   3    10236.26    10462.66    169.64 o 
   3  27   3    16169.40    15544.63    231.26 o 
   4  27   3    13272.81    13107.98    215.22 o 
   5  27   3    12884.44    12977.06    298.97 o 
   6  27   3      777.70      899.45     88.34 o 
   7  27   3    12180.91    12056.23    262.44 o 
   8  27   3      147.85      259.18     77.40 o 
   9  27   3     4257.06     4215.94    172.36 o 
  10  27   3      305.22      297.31    119.61 o 
 -11  28   3     5135.17     5456.92    377.64 o 
 -10  28   3      850.39      991.68    203.48 o 
  -9  28   3      564.25      490.75    153.21 o 
  -8  28   3        1.80      139.84     77.27 o 
  -7  28   3     1129.26     1309.98    125.03 o 
  -6  28   3     4497.36     4526.71    207.37 o 
  -5  28   3    13511.94    12575.22    405.13 o 
  -4  28   3     2035.39     2170.12    127.81 o 
  -3  28   3     1201.79     1085.45     86.07 o 
  -2  28   3       10.62       81.96     54.72 o 
  -1  28   3      678.16     1239.25    107.48 o 
   0  28   3       21.52      426.71    104.14 o 
   1  28   3      878.40      879.36     71.54 o 
   2  28   3     2924.83     2981.05     87.69 o 
   3  28   3     2209.21     2329.05    117.89 o 
   4  28   3     3535.03     3497.80    110.92 o 
   5  28   3      808.63      862.59     81.72 o 
   6  28   3        3.03      -17.26     56.30 o 
   7  28   3     6143.85     5904.40    178.86 o 
   8  28   3        1.62      -30.66     65.99 o 
   9  28   3     4895.92     4466.94    225.13 o 
  10  28   3      570.13      688.74    143.14 o 
 -11  29   3       26.40      104.14    149.02 o 
 -10  29   3        2.20      161.59    135.85 o 
  -9  29   3     3351.81     3143.21    268.12 o 
  -8  29   3     2198.26     2222.75    159.31 o 
  -7  29   3     1312.50     1503.12    132.79 o 
  -6  29   3     5409.91     5458.07    204.22 o 
  -5  29   3    10743.95    10743.81    236.27 o 
  -4  29   3     4734.01     4649.64    149.31 o 
  -3  29   3     6150.35     6200.99    168.49 o 
  -2  29   3      541.58      491.16     75.71 o 
  -1  29   3     7516.45     8304.45    398.89 o 
   0  29   3    10318.15     9790.54    270.80 o 
   1  29   3      400.82      509.37     63.35 o 
   2  29   3     3573.73     3370.35    116.84 o 
   3  29   3     7807.01     7336.36    146.10 o 
   4  29   3       16.94      131.81     48.81 o 
   5  29   3     1614.13     1592.56     90.58 o 
   6  29   3       52.08      258.80     68.18 o 
   7  29   3      930.00      983.30     98.90 o 
   8  29   3        1.19       48.25     87.52 o 
   9  29   3      253.54      317.19    108.20 o 
  10  29   3        0.31      -43.95    100.55 o 
 -11  30   3      420.04      649.95    200.49 o 
 -10  30   3     3978.59     3849.41    305.22 o 
  -9  30   3      244.46      138.25    126.28 o 
  -8  30   3       45.72       25.94     71.88 o 
  -7  30   3     7708.50     6763.59    235.32 o 
  -6  30   3     3774.30     3845.04    177.57 o 
  -5  30   3      494.42      689.88     82.70 o 
  -4  30   3     7821.39     7950.81    268.58 o 
  -3  30   3     4783.23     5055.57    155.81 o 
  -2  30   3     2235.47     2187.32    114.10 o 
  -1  30   3    34157.50    34012.13    639.87 o 
   0  30   3    15624.29    16438.77    378.71 o 
   1  30   3      709.17      882.09     73.02 o 
   2  30   3    11433.51    12173.80    235.66 o 
   3  30   3       37.61      176.51     48.88 o 
   4  30   3     9113.90     8898.87    173.44 o 
   5  30   3    13693.50    13631.95    234.37 o 
   6  30   3    16144.65    15695.25    380.09 o 
   7  30   3      532.36      725.12    115.93 o 
   8  30   3    13997.00    13580.44    814.23 o 
   9  30   3     1248.94     1509.37    168.21 o 
  10  30   3     3520.20     3717.17    387.81 o 
 -10  31   3      376.53      239.39    145.43 o 
  -9  31   3     1535.12     1590.16    230.41 o 
  -8  31   3       33.21        4.50     71.15 o 
  -7  31   3      220.91      244.06     84.72 o 
  -6  31   3     9543.88     9275.86    279.47 o 
  -5  31   3     5679.34     5821.34    172.97 o 
  -4  31   3      493.06      592.24     77.65 o 
  -3  31   3      289.97      435.36     72.32 o 
  -2  31   3     1850.89     1843.33    142.34 o 
   0  31   3      467.07      709.04     98.93 o 
   1  31   3     1247.62     1430.15    101.76 o 
   2  31   3    17479.71    17147.05    300.30 o 
   3  31   3       19.09       47.62     54.75 o 
   4  31   3     1204.71     1327.51     81.55 o 
   5  31   3       97.14      237.39     72.55 o 
   6  31   3     2302.44     2399.72    303.73 o 
   7  31   3      119.56      274.38     94.09 o 
   8  31   3     3206.20     3403.11    198.04 o 
   9  31   3     1725.66     1819.94    184.66 o 
  10  31   3     4221.05     3830.96    244.40 o 
 -10  32   3      415.51      724.16    189.12 o 
  -9  32   3      100.40       92.76    128.67 o 
  -8  32   3     2427.44     2447.33    227.12 o 
  -7  32   3      790.38      773.40    111.09 o 
  -6  32   3        3.21      145.51     80.80 o 
  -5  32   3    19809.45    20573.29    405.84 o 
  -4  32   3     1735.42     1908.53    117.64 o 
  -3  32   3       52.24      -47.29     68.98 o 
  -2  32   3       31.85      116.18     76.51 o 
  -1  32   3     1168.24     1447.66    128.67 o 
   0  32   3     2182.88     1978.38    149.37 o 
   1  32   3     9797.24     8741.28    193.18 o 
   2  32   3      729.99      905.60     78.06 o 
   3  32   3      428.07      554.07     98.50 o 
   4  32   3      253.72      337.74     90.32 o 
   5  32   3     1255.73     1308.51    105.43 o 
   6  32   3     1160.32     1256.46    131.09 o 
   7  32   3       11.01       54.23     85.86 o 
   8  32   3     3624.46     3691.32    203.34 o 
   9  32   3      950.08     1226.76    158.61 o 
 -10  33   3      157.65      155.60    141.84 o 
  -9  33   3      887.42      806.75    187.92 o 
  -8  33   3       16.16       32.92    125.68 o 
  -7  33   3      127.24      105.11     82.29 o 
  -6  33   3      972.86      954.84    120.04 o 
  -5  33   3    43034.06    41682.87    623.04 o 
  -4  33   3     3844.61     4043.94    148.35 o 
  -3  33   3      100.17      303.88    102.34 o 
  -2  33   3       99.72      248.23     87.54 o 
  -1  33   3     8618.81     8895.25    271.14 o 
   0  33   3      109.30      233.86     84.20 o 
   1  33   3     6730.62     6897.90    206.20 o 
   2  33   3     6761.41     6815.78    240.61 o 
   3  33   3     8323.18     8092.21    301.63 o 
   4  33   3     1131.09     1044.54    129.84 o 
   5  33   3     5372.42     5601.28    234.33 o 
   6  33   3      198.98      214.58     85.21 o 
   7  33   3    17213.26    16889.04    473.70 o 
   8  33   3      113.28      173.95    101.47 o 
   9  33   3     5158.28     5197.05    254.29 o 
 -10  34   3     8419.77     8247.62    468.61 o 
  -9  34   3     1132.96     1353.76    226.22 o 
  -8  34   3     1614.83     1513.55    236.40 o 
  -7  34   3      910.57      593.09    162.79 o 
  -6  34   3     3511.44     3653.08    161.93 o 
  -5  34   3     2085.47     2175.35    163.30 o 
  -4  34   3     7005.36     7300.90    266.92 o 
  -3  34   3    10428.85    10026.71    433.00 o 
  -2  34   3     4633.92     4711.35    198.37 o 
  -1  34   3     4356.49     4222.18    190.52 o 
   0  34   3      162.96      163.95     81.31 o 
   1  34   3     3192.20     3185.95    288.77 o 
   2  34   3      656.86      893.76    115.52 o 
   3  34   3     6124.50     5992.81    260.64 o 
   4  34   3       51.46       10.38     72.23 o 
   5  34   3     1466.77     1523.62    150.07 o 
   6  34   3        2.46       79.37     79.53 o 
   7  34   3     6255.37     6808.28    390.81 o 
   8  34   3      136.96       58.43     92.87 o 
   9  34   3     5511.08     5809.50    266.15 o 
 -10  35   3      219.58      353.10    179.54 o 
  -9  35   3      181.01      132.86    138.85 o 
  -8  35   3       26.85      -10.17    126.88 o 
  -7  35   3      118.44      220.84    136.45 o 
  -6  35   3      338.27      490.65    104.08 o 
  -5  35   3     3633.32     3698.90    185.84 o 
  -4  35   3     4029.80     4968.12    209.22 o 
  -3  35   3       30.37      235.52     88.53 o 
  -2  35   3     8053.60     7569.59    254.78 o 
  -1  35   3     1194.60     1448.51    138.71 o 
   0  35   3     2687.53     2768.34    160.68 o 
   1  35   3       57.07      200.14     98.75 o 
   2  35   3      572.07      686.34    119.40 o 
   3  35   3     3905.88     3814.49    191.81 o 
   4  35   3      600.30      635.73    113.11 o 
   5  35   3      166.05      214.06    124.48 o 
   6  35   3     5955.59     6176.85    271.41 o 
   7  35   3     4301.01     4531.08    320.78 o 
   8  35   3       86.36       49.67    132.26 o 
   9  35   3       66.31       14.96    141.84 o 
  -9  36   3       20.15      113.11    141.84 o 
  -8  36   3      212.84      159.79    141.84 o 
  -7  36   3      351.56      476.39    156.20 o 
  -6  36   3     7377.89     7642.61    749.29 o 
  -5  36   3     3270.55     3566.84    186.40 o 
  -4  36   3    25522.33    26203.88    563.89 o 
  -3  36   3       14.45       56.03    165.78 o 
  -2  36   3        9.45      291.20     88.01 o 
  -1  36   3     3950.96     3932.07    200.79 o 
   0  36   3    24115.53    23007.15    508.59 o 
   1  36   3     1591.54     1862.94    155.05 o 
   2  36   3    19630.17    19184.95    456.48 o 
   3  36   3      135.18      303.35     91.43 o 
   4  36   3    12919.34    12837.81    366.32 o 
   5  36   3     4250.51     4420.63    217.14 o 
   6  36   3     8712.81     8575.35    407.26 o 
   7  36   3       12.84      -41.89    112.51 o 
   8  36   3     5666.32     5622.70    384.82 o 
   9  36   3     1246.09     1702.07    274.10 o 
  -9  37   3     5783.22     5623.30    383.03 o 
  -8  37   3      535.67      542.22    178.94 o 
  -7  37   3     1437.59     1299.89    219.04 o 
  -6  37   3      920.82      977.48    205.88 o 
  -5  37   3    11966.64    11627.98    532.05 o 
  -4  37   3      289.73      923.70    251.96 o 
  -3  37   3     7679.96     7929.85    270.54 o 
  -2  37   3     3316.81     3142.77    184.02 o 
  -1  37   3      756.83      751.93    113.60 o 
   0  37   3        5.19      477.75    100.07 o 
   1  37   3     1606.84     1727.66    170.87 o 
   2  37   3     6177.19     5963.26    236.72 o 
   3  37   3     1407.01     1628.92    228.62 o 
   4  37   3     3839.48     3896.30    205.25 o 
   5  37   3      411.88      666.77    119.75 o 
   6  37   3     7528.55     7065.80    278.87 o 
   7  37   3      166.17      -46.68    119.70 o 
   8  37   3     2875.78     2593.20    311.81 o 
  -9  38   3      602.12      590.10    193.31 o 
  -8  38   3      696.19      652.34    192.71 o 
  -7  38   3      670.35      526.06    174.16 o 
  -6  38   3      310.47      504.21    110.13 o 
  -5  38   3     5355.15     5817.33    239.52 o 
  -4  38   3     8626.38     8563.03    287.73 o 
  -3  38   3      101.63      311.11     92.96 o 
  -2  38   3       76.46      195.98     87.97 o 
  -1  38   3     2804.85     2919.36    190.02 o 
   0  38   3      101.58      155.93     85.83 o 
   1  38   3     3992.28     4357.13    204.91 o 
   2  38   3     2228.09     2362.97    258.84 o 
   3  38   3     3244.69     3381.06    208.57 o 
   4  38   3     6574.04     6532.86    262.39 o 
   5  38   3     1990.43     2102.34    182.17 o 
   6  38   3     1073.89     1433.60    162.93 o 
   7  38   3       44.92      115.51    144.23 o 
   8  38   3     2248.33     2253.27    293.25 o 
  -9  39   3      102.50      -25.14    140.64 o 
  -8  39   3        7.32      241.19    152.01 o 
  -7  39   3     1633.61     1688.31    257.35 o 
  -6  39   3      341.97      518.28    166.38 o 
  -5  39   3     7420.99     7353.83    271.34 o 
  -4  39   3      850.06     1224.38    140.43 o 
  -3  39   3     2739.42     2779.71    182.42 o 
  -2  39   3     2547.83     2875.03    206.77 o 
  -1  39   3     9659.39     8886.71    288.68 o 
   0  39   3     9891.13     9500.49    303.57 o 
   1  39   3    20482.73    20637.00    490.19 o 
   2  39   3       13.26      325.07    103.02 o 
   3  39   3    15776.05    16189.86    534.44 o 
   4  39   3     1828.68     1992.87    176.04 o 
   5  39   3     2434.87     2479.38    273.50 o 
   6  39   3     6578.98     6670.70    278.03 o 
   7  39   3    13008.09    12362.16    567.36 o 
   8  39   3     1589.14     1797.23    278.29 o 
  -8  40   3     4847.85     4380.86    344.72 o 
  -7  40   3      910.20     1098.21    220.24 o 
  -6  40   3     8150.70     7668.30    429.71 o 
  -5  40   3      756.85      969.58    204.08 o 
  -4  40   3     4069.64     4196.26    213.71 o 
  -3  40   3     3827.93     3629.03    194.95 o 
  -2  40   3     6135.29     5943.57    243.76 o 
  -1  40   3      964.47     1068.43    132.02 o 
   0  40   3     1250.06     1476.29    148.23 o 
   1  40   3     8185.06     8194.86    290.17 o 
   2  40   3     2653.76     3059.42    260.34 o 
   3  40   3    10371.93    10156.52    331.37 o 
   4  40   3      499.89      593.07    149.92 o 
   5  40   3     4079.68     3611.73    205.23 o 
   6  40   3        0.39       96.57     96.03 o 
   7  40   3     4339.04     3990.65    324.97 o 
   8  40   3      435.54      441.68    185.53 o 
  -8  41   3     1391.37     1319.05    246.57 o 
  -7  41   3     3829.01     4012.79    327.97 o 
  -6  41   3    12030.26    11345.34    542.22 o 
  -5  41   3        1.75      190.61    131.67 o 
  -4  41   3     2982.09     3096.76    186.95 o 
  -3  41   3       77.80      163.53     92.10 o 
  -2  41   3     1468.40     1675.20    160.02 o 
  -1  41   3      108.55      475.98    112.51 o 
   0  41   3      385.61      508.01    110.63 o 
   1  41   3      405.69      931.17    132.91 o 
   2  41   3    22503.08    21831.05    525.33 o 
   3  41   3     2702.15     2947.27    196.07 o 
   4  41   3     1564.83     1602.38    165.90 o 
   5  41   3     1961.55     2018.01    313.00 o 
   6  41   3       51.99       84.75     98.60 o 
   7  41   3      912.75      900.11    207.67 o 
  -8  42   3     5690.56     4920.09    375.25 o 
  -7  42   3     4971.29     5049.36    370.46 o 
  -6  42   3     3588.39     3144.40    332.75 o 
  -5  42   3     8605.53     9008.29    478.18 o 
  -4  42   3     4143.82     4064.04    213.96 o 
  -3  42   3       23.17      350.72    104.14 o 
  -2  42   3     3195.46     3244.64    202.58 o 
  -1  42   3    19693.23    18822.58    472.42 o 
   0  42   3     5799.67     5733.42    249.26 o 
   1  42   3     7716.22     7947.96    290.57 o 
   2  42   3     9323.10     9797.99    330.67 o 
   3  42   3       15.81       86.64     90.78 o 
   4  42   3     2286.43     2359.38    196.73 o 
   5  42   3    13804.78    13241.98    407.43 o 
   6  42   3     5027.45     5091.73    295.05 o 
   7  42   3     2055.18     2083.90    297.44 o 
  -7  43   3    15479.65    15528.10    669.70 o 
  -6  43   3       19.43     -108.32    128.07 o 
  -5  43   3     2930.38     3173.73    332.75 o 
  -4  43   3      705.46      933.71    137.18 o 
  -3  43   3     8623.63     8166.17    514.99 o 
  -2  43   3     5822.99     5182.48    335.75 o 
  -1  43   3     5452.34     5578.01    372.55 o 
   0  43   3     4924.18     4916.75    235.96 o 
   1  43   3     5067.04     5098.17    236.89 o 
   2  43   3     1673.02     2012.48    182.37 o 
   3  43   3     1089.35     1064.66    206.18 o 
   4  43   3     2251.51     2449.79    202.07 o 
   5  43   3      101.83      374.51    117.79 o 
   6  43   3     6880.80     7011.36    302.58 o 
   7  43   3     1170.17     1292.71    247.77 o 
  -7  44   3       64.96      198.10    166.38 o 
  -6  44   3     1005.50     1023.40    225.63 o 
  -5  44   3     1501.07     1525.52    252.56 o 
  -4  44   3     2553.15     2857.38    364.47 o 
  -3  44   3     4497.00     5129.91    288.17 o 
  -2  44   3        6.28      225.76    133.16 o 
  -1  44   3     2678.92     2677.38    257.35 o 
   0  44   3     3281.92     3575.38    204.31 o 
   1  44   3     2233.90     2056.55    183.81 o 
   2  44   3       19.97      301.80    105.36 o 
   3  44   3     1760.96     1984.24    184.77 o 
   4  44   3        6.72       -9.12    131.37 o 
   5  44   3      644.86      522.29    132.02 o 
   6  44   3      701.51     1048.93    160.95 o 
  -7  45   3     2700.59     2785.91    342.33 o 
  -6  45   3     8337.44     8475.64    491.95 o 
  -5  45   3     1569.32     2083.90    293.85 o 
  -4  45   3     2838.20     3338.91    353.70 o 
  -3  45   3     9132.39     9750.36    418.93 o 
  -2  45   3     5539.67     5606.14    254.71 o 
  -1  45   3     4709.26     4862.02    232.27 o 
   0  45   3    20446.46    20238.98    669.70 o 
   1  45   3      429.14      677.81    128.64 o 
   2  45   3     9411.83     9166.67    328.03 o 
   3  45   3    13471.23    13624.23    412.36 o 
   4  45   3     7833.45     7342.17    301.70 o 
   5  45   3     1750.83     2224.01    311.81 o 
   6  45   3     3085.50     3270.21    251.72 o 
  -6  46   3     8195.67     7697.02    468.01 o 
  -5  46   3        4.40      -92.17    135.26 o 
  -4  46   3     4099.14     4284.50    348.91 o 
  -3  46   3     2376.11     2489.23    206.55 o 
  -2  46   3     7452.38     7617.98    361.78 o 
  -1  46   3     6747.09     6305.58    270.37 o 
   0  46   3     1839.77     2603.76    204.09 o 
   1  46   3     4113.09     3771.24    216.57 o 
   2  46   3     1314.42     1181.21    154.48 o 
   3  46   3     1637.25     1574.60    173.19 o 
   4  46   3      629.14      690.13    140.60 o 
   5  46   3     1810.15     2194.66    209.19 o 
   6  46   3        4.03      -43.90    139.15 o 
  -6  47   3        3.10      -80.20    150.82 o 
  -5  47   3      823.77      813.33    216.65 o 
  -4  47   3      211.14      558.38    195.10 o 
  -3  47   3      437.97      833.35    141.50 o 
  -2  47   3    10118.80    10052.03    347.53 o 
  -1  47   3        2.18      567.11    208.27 o 
   0  47   3       25.92      252.61    108.87 o 
   1  47   3        6.82      126.41    100.97 o 
   2  47   3      910.56     1243.52    371.95 o 
   3  47   3      166.87      213.24    110.86 o 
   4  47   3      132.54      648.76    139.86 o 
   5  47   3     4354.78     4718.15    259.69 o 
  -5  48   3     2862.51     3459.80    382.43 o 
  -4  48   3     5478.99     5278.57    389.61 o 
  -3  48   3    12947.74    13192.43    591.89 o 
  -2  48   3     8058.63     8140.72    320.78 o 
  -1  48   3    15183.70    15135.75    444.81 o 
   0  48   3     1012.48     1021.03    148.13 o 
   1  48   3     6945.33     6942.64    358.79 o 
   2  48   3     3924.50     4030.36    233.80 o 
   3  48   3     3244.82     2986.22    370.46 o 
   4  48   3    19821.23    20820.29    559.20 o 
   5  48   3    21241.80    20747.65    566.19 o 
  -5  49   3     3872.79     3508.28    383.03 o 
  -4  49   3     1075.91      992.28    247.17 o 
  -3  49   3     7930.65     8910.14    504.52 o 
  -2  49   3     2063.23     2174.76    320.78 o 
  -1  49   3     3368.65     3953.28    243.95 o 
   0  49   3     7317.06     6821.41    429.11 o 
   1  49   3     2138.01     2272.09    205.38 o 
   2  49   3     3283.50     3463.99    233.65 o 
   3  49   3       75.15      100.63    109.01 o 
   4  49   3     7448.34     7775.30    328.18 o 
  -4  50   3      839.91     1220.30    253.16 o 
  -3  50   3     1415.46     1992.93    297.44 o 
  -2  50   3       15.96      354.34    119.72 o 
  -1  50   3     4427.11     4939.48    259.03 o 
   0  50   3      903.69     1211.99    165.36 o 
   1  50   3     1227.49     1374.72    177.57 o 
   2  50   3        5.30      271.81    123.54 o 
   3  50   3     2025.36     2249.39    233.41 o 
  -3  51   3     5058.47     4512.52    385.42 o 
  -2  51   3    12538.25    12258.31    409.06 o 
  -1  51   3     3476.42     3636.20    241.48 o 
   0  51   3     3908.51     3892.36    235.62 o 
   1  51   3      198.52      196.44    165.18 o 
   2  51   3    10209.31     9246.10    354.16 o 
   3  51   3     4627.94     4677.55    265.39 o 
  -2  52   3     4549.09     4530.48    388.41 o 
  -1  52   3     3126.94     3015.24    241.56 o 
   0  52   3     7632.13     7672.03    321.61 o 
   1  52   3     2189.08     1921.89    202.49 o 
   2  52   3     1134.56     1501.42    301.03 o 
 -12   0   4       70.18      314.80    165.18 o 
 -10   0   4     2673.56     2485.48    260.94 o 
  -8   0   4        7.80      215.56     70.19 o 
  -6   0   4      387.71      519.80    147.91 o 
  -4   0   4     2213.92     1896.27     96.88 o 
  -2   0   4     4701.34     4768.57    114.06 o 
   0   0   4    50577.87    55537.23    853.49 o 
   2   0   4      289.31      501.80     79.62 o 
   4   0   4    33196.54    36680.11    842.06 o 
   6   0   4     2450.56     2872.69    191.51 o 
   8   0   4     1498.89     1271.17    178.94 o 
  10   0   4     7843.88     7579.72    387.81 o 
  12   0   4      595.48      831.88    208.27 o 
 -13   1   4     1851.54     2024.25    205.23 o 
 -12   1   4     9891.65     9425.13    334.32 o 
 -11   1   4     3651.67     3719.61    210.73 o 
 -10   1   4        7.01       32.77     89.84 o 
  -9   1   4     1426.64     1686.02    104.18 o 
  -8   1   4    15613.81    14393.19    224.34 o 
  -7   1   4    14525.54    14463.60    256.94 o 
  -6   1   4      229.00      194.57     38.90 o 
  -5   1   4     6136.05     6154.63    100.41 o 
  -4   1   4      162.11      138.28     36.15 o 
  -3   1   4     8981.27     8462.14    103.51 o 
  -2   1   4     1782.21     1690.43     57.06 o 
  -1   1   4    16820.28    15618.21    432.18 o 
   0   1   4     3068.22     3010.01     58.32 o 
   1   1   4     4803.16     4505.37     88.19 o 
   2   1   4       22.05       47.83     33.52 o 
   3   1   4     2175.03     2038.26     41.17 o 
   4   1   4    15242.11    15215.87    299.61 o 
   5   1   4     8051.73     7722.74    203.76 o 
   6   1   4      477.54      503.38     80.75 o 
   7   1   4      197.33      160.75    148.12 o 
   8   1   4      146.77      215.93     84.62 o 
   9   1   4     1053.50      855.85    121.43 o 
  10   1   4     2740.64     2434.58    184.93 o 
  11   1   4      171.07      159.21    123.88 o 
  12   1   4      716.23      873.32    157.00 o 
 -13   2   4     6071.12     6216.06    293.25 o 
 -12   2   4       38.44      116.55    110.84 o 
 -11   2   4      428.01      591.10    121.51 o 
 -10   2   4      128.70      130.71    103.89 o 
  -9   2   4     1114.97     1128.31     74.32 o 
  -8   2   4    10102.63     9878.10    177.60 o 
  -7   2   4     5868.07     5478.21    114.11 o 
  -6   2   4      543.34      448.15     45.00 o 
  -5   2   4       52.89       66.37     29.70 o 
  -4   2   4     3214.55     3103.68     66.56 o 
  -3   2   4      168.28       84.55     37.60 o 
  -2   2   4    15728.09    15177.09    196.01 o 
  -1   2   4     5208.61     5150.40    269.15 o 
   0   2   4     2377.51     2162.66     86.90 o 
   1   2   4      311.44      284.06     23.38 o 
   2   2   4      493.91      583.88     26.89 o 
   3   2   4      400.24      370.96     19.94 o 
   4   2   4      242.44      255.04     69.42 o 
   5   2   4      656.27      846.10     84.79 o 
   6   2   4     1434.31     1185.96    155.60 o 
   7   2   4        3.30       97.58     97.25 o 
   8   2   4      952.65     1042.94    120.24 o 
   9   2   4      208.65      147.36     88.37 o 
  10   2   4     2938.58     3170.58    195.39 o 
  11   2   4      334.00      355.03    119.12 o 
  12   2   4      806.08      690.26    148.32 o 
 -13   3   4     1437.09     1822.71    197.56 o 
 -12   3   4       41.60      150.25    131.37 o 
 -11   3   4     1035.79      956.05    143.63 o 
 -10   3   4     1980.66     1833.77    164.00 o 
  -9   3   4     1661.02     1691.75     82.43 o 
  -8   3   4     4277.93     4162.63    112.48 o 
  -7   3   4      816.08      850.61     57.54 o 
  -6   3   4    18746.27    19223.66    235.19 o 
  -5   3   4     1132.44     1074.49     51.11 o 
  -4   3   4     4240.27     4964.14     85.61 o 
  -3   3   4    42625.56    44322.64    490.69 o 
  -2   3   4       14.19      483.37     93.75 o 
  -1   3   4    66588.16    66559.56   3035.56 o 
   0   3   4    10464.36    11924.58    170.67 o 
   1   3   4    17623.21    19116.37    198.34 o 
   2   3   4    40827.00    40886.65    388.42 o 
   3   3   4     4956.32     5031.01     68.83 o 
   4   3   4      136.81      593.25    121.79 o 
   5   3   4    20353.39    21258.01    401.60 o 
   6   3   4     2614.29     2687.56    182.24 o 
   7   3   4     6220.22     6287.42    209.84 o 
   8   3   4    10743.65    10434.14    536.83 o 
   9   3   4     1266.62     1306.40    137.69 o 
  10   3   4      914.20     1026.56    201.09 o 
  11   3   4      646.99      706.79    165.78 o 
  12   3   4      389.80      478.51    237.89 o 
 -13   4   4     7057.12     7043.83    248.61 o 
 -12   4   4     2058.07     2021.13    245.68 o 
 -11   4   4      252.13       16.86    118.80 o 
 -10   4   4      525.52      872.03    280.39 o 
  -9   4   4       48.94       83.81     46.51 o 
  -8   4   4     1198.08     1103.28     68.01 o 
  -7   4   4     9828.59     9468.20    152.27 o 
  -6   4   4    46067.00    47371.13    484.54 o 
  -5   4   4     9925.38     9384.05    124.19 o 
  -4   4   4    22451.70    22197.81    245.27 o 
  -3   4   4     3645.22     3861.85    122.32 o 
  -2   4   4     2405.50     2448.11     94.03 o 
  -1   4   4     7996.98     7444.02    124.17 o 
   0   4   4    18588.14    18276.88    219.56 o 
   1   4   4     8430.13     7937.72     99.54 o 
   2   4   4     4425.20     4083.01     69.78 o 
   3   4   4      211.39      245.47     19.69 o 
   4   4   4     7116.17     7085.44    132.09 o 
   5   4   4     3930.54     3972.11    144.73 o 
   6   4   4     6658.71     6331.96    268.72 o 
   7   4   4      760.41      855.24    104.01 o 
   8   4   4      486.30      555.23    100.72 o 
   9   4   4     2519.94     2646.52    298.94 o 
  10   4   4       71.27       21.82     94.10 o 
  11   4   4       26.35      -17.75    101.20 o 
  12   4   4       86.79       25.50    110.19 o 
 -13   5   4        0.23      161.31     91.81 o 
 -12   5   4     3205.74     2899.29    162.66 o 
 -11   5   4      561.24      702.32    133.29 o 
 -10   5   4     8240.16     7633.96    266.21 o 
  -9   5   4      317.33      407.74     56.40 o 
  -8   5   4    29653.03    28753.30    356.57 o 
  -7   5   4     5871.15     5950.41    116.60 o 
  -6   5   4     4497.02     4297.73     84.65 o 
  -5   5   4      599.38      493.88     38.72 o 
  -4   5   4     1656.26     1869.81     71.26 o 
  -3   5   4     7915.19     7680.95    136.40 o 
  -2   5   4    25090.00    25243.84    297.73 o 
  -1   5   4      116.22      120.82     44.59 o 
   0   5   4      399.19      560.00     44.48 o 
   1   5   4     1890.38     1821.31     58.15 o 
   2   5   4      213.79      209.98     27.75 o 
   3   5   4     2670.34     2450.20     64.76 o 
   4   5   4     8912.00     8527.04    138.27 o 
   5   5   4     2285.19     2122.95    111.93 o 
   6   5   4      349.55      423.72     80.40 o 
   7   5   4     3779.34     4066.76    172.18 o 
   8   5   4     6425.01     6192.35    354.90 o 
   9   5   4        3.22       56.33     84.44 o 
  10   5   4     1511.51     1342.19    225.03 o 
  11   5   4      952.63      746.13    136.00 o 
  12   5   4       55.83      -46.20    110.82 o 
 -13   6   4      970.60     1160.76    199.11 o 
 -12   6   4     1451.31     1455.55    132.99 o 
 -11   6   4     5438.80     5365.96    206.09 o 
 -10   6   4      655.56      829.26    127.73 o 
  -9   6   4     3179.68     3338.88    112.87 o 
  -8   6   4     8373.84     9118.00    230.01 o 
  -7   6   4       11.35      140.49     44.50 o 
  -6   6   4      137.06      194.65     33.40 o 
  -5   6   4    20732.95    20468.34    217.71 o 
  -4   6   4      254.39      275.09     29.88 o 
  -3   6   4     5913.11     6750.14    126.70 o 
  -2   6   4     2237.64     2847.67    348.01 o 
  -1   6   4    73948.97    80200.97    946.60 o 
   0   6   4   545980.25   581809.00   8374.47 o 
   1   6   4    16175.81    19162.72    225.74 o 
   2   6   4     2468.00     2768.91     69.88 o 
   3   6   4    10901.90    10068.00    169.37 o 
   4   6   4     1458.01     1496.09     92.92 o 
   5   6   4       95.13      621.22    247.17 o 
   6   6   4     1405.81     1537.06    224.73 o 
   7   6   4    35240.49    33438.56    608.08 o 
   8   6   4     8082.65     7955.23    253.16 o 
   9   6   4     6936.53     6747.32    433.00 o 
  10   6   4     4226.77     4249.61    213.48 o 
  11   6   4       64.22       68.67    117.30 o 
  12   6   4      928.45     1079.14    161.18 o 
 -13   7   4     1283.03     1195.17    136.38 o 
 -12   7   4     2136.98     2323.51    157.03 o 
 -11   7   4    10926.09    10433.81    266.94 o 
 -10   7   4     2187.86     2347.94    140.76 o 
  -9   7   4     3596.19     3783.91     93.25 o 
  -8   7   4    29191.95    28195.60    302.98 o 
  -7   7   4     9325.72     8989.48    133.95 o 
  -6   7   4    16969.01    16340.18    190.11 o 
  -5   7   4    20704.90    19948.81    213.93 o 
  -4   7   4     1351.59     1484.14     50.79 o 
  -3   7   4     4489.48     4521.92    297.74 o 
  -2   7   4     1046.75     1162.90     66.11 o 
  -1   7   4    14713.39    14899.00    205.33 o 
   0   7   4    25805.48    25973.20    333.11 o 
   1   7   4    21361.06    20327.48    236.88 o 
   2   7   4     3008.46     2974.59     73.01 o 
   3   7   4      538.98      605.79     40.40 o 
   4   7   4      176.27      168.84     53.72 o 
   5   7   4     4919.32     5004.79    162.07 o 
   6   7   4      158.84      324.00    100.54 o 
   7   7   4     1061.82     1042.24    112.14 o 
   8   7   4     3291.80     3242.26    166.73 o 
   9   7   4        3.41      -21.34     83.77 o 
  10   7   4     1446.34     1383.63    149.38 o 
  11   7   4      144.02      298.10    111.28 o 
  12   7   4       16.58       52.97    118.92 o 
 -13   8   4     1199.02     1251.90    138.33 o 
 -12   8   4      242.46      298.27    109.94 o 
 -11   8   4     1911.91     2189.23    146.06 o 
 -10   8   4      900.54     1010.25    104.38 o 
  -9   8   4     7326.04     7121.08    127.62 o 
  -8   8   4     5924.78     5985.46    113.54 o 
  -7   8   4      238.14      328.51     40.37 o 
  -6   8   4     1391.85     1356.84     55.49 o 
  -5   8   4      163.90       88.73     30.76 o 
  -4   8   4      252.04      337.03     33.50 o 
  -3   8   4     1242.14     1083.31     65.38 o 
  -2   8   4     1744.57     2523.57    514.39 o 
  -1   8   4      608.04      725.91     36.09 o 
   0   8   4     2940.43     2651.00     68.07 o 
   1   8   4     1420.47     1460.20     47.75 o 
   2   8   4     3678.68     3677.66     84.40 o 
   3   8   4       30.08       21.70     25.59 o 
   4   8   4     2745.65     2812.45    115.42 o 
   5   8   4     6615.36     6492.73    188.49 o 
   6   8   4    20919.83    21393.53    423.59 o 
   7   8   4      268.04      262.57     86.28 o 
   8   8   4     6112.87     5820.45    218.30 o 
   9   8   4      819.35      700.72    120.08 o 
  10   8   4     3679.82     3263.15    204.13 o 
  11   8   4       90.44       30.04    102.99 o 
  12   8   4      557.18      466.23    142.06 o 
 -13   9   4     1295.90     1086.56    130.39 o 
 -12   9   4       19.14       79.59     82.97 o 
 -11   9   4     2299.21     2231.02    138.65 o 
 -10   9   4    11009.27    11118.03    358.98 o 
  -9   9   4       11.43      140.67     42.74 o 
  -8   9   4     1790.12     1622.85     69.35 o 
  -7   9   4     2368.61     2266.82     70.50 o 
  -6   9   4     9773.91     9967.83    137.75 o 
  -5   9   4       23.25       73.11     28.40 o 
  -4   9   4     6808.45     6642.05    131.93 o 
  -3   9   4    13250.50    15683.61    318.99 o 
  -2   9   4   134507.73   143284.67   1678.18 o 
  -1   9   4      164.84      263.18     27.94 o 
   0   9   4   202212.67   219348.75   2229.53 o 
   1   9   4     7795.96     8361.85    122.10 o 
   2   9   4    45746.95    47082.73    503.39 o 
   3   9   4     8144.11     8149.13    141.01 o 
   4   9   4    33848.81    34592.70    568.54 o 
   5   9   4      698.93      853.53    118.50 o 
   6   9   4    73126.31    72571.82   1123.34 o 
   7   9   4       55.94      135.67     86.12 o 
   8   9   4    24166.01    22672.12    475.86 o 
   9   9   4      130.64      148.66     89.71 o 
  10   9   4     1657.85     1723.79    163.11 o 
  11   9   4        6.42      172.53    106.18 o 
  12   9   4      342.51      447.15    196.90 o 
 -13  10   4      804.67     1004.20    128.77 o 
 -12  10   4     4156.33     4003.97    181.75 o 
 -11  10   4     2914.14     2790.08    155.51 o 
 -10  10   4    26236.55    26414.36    454.87 o 
  -9  10   4     7556.54     7434.55    131.55 o 
  -8  10   4     7966.80     8101.09    133.77 o 
  -7  10   4      319.30      316.39     40.88 o 
  -6  10   4    19007.99    18691.59    212.51 o 
  -5  10   4     9764.02     9664.60    141.28 o 
  -4  10   4    10292.51     9313.58    164.94 o 
  -3  10   4      617.91      872.34     65.53 o 
  -2  10   4    13408.33    14270.93    473.88 o 
  -1  10   4     8438.91     7795.96    130.28 o 
   0  10   4    50534.71    49994.64    545.02 o 
   1  10   4      688.78      705.24     39.67 o 
   2  10   4     5722.95     5657.24     99.05 o 
   3  10   4      787.07      812.64     72.10 o 
   4  10   4       38.90       45.96     45.98 o 
   5  10   4     1497.80     1553.83    108.75 o 
   6  10   4     2459.60     3219.70    275.00 o 
   7  10   4       20.69      -13.38     98.45 o 
   8  10   4      281.04      451.53     99.42 o 
   9  10   4      962.65     1317.25    141.13 o 
  10  10   4       51.46       84.24     97.31 o 
  11  10   4      103.63      105.16    107.90 o 
  12  10   4      556.83      353.95    134.76 o 
 -13  11   4     1536.53     1734.60    154.74 o 
 -12  11   4      324.51      463.61    100.99 o 
 -11  11   4       13.77      132.90     79.09 o 
 -10  11   4     9052.00     9453.03    241.41 o 
  -9  11   4      756.52      727.32     56.05 o 
  -8  11   4       85.09      161.70     39.36 o 
  -7  11   4        4.81       12.26     44.26 o 
  -6  11   4      639.34      552.44     52.33 o 
  -5  11   4     2428.28     2346.40     84.43 o 
  -4  11   4    16105.92    16886.39    254.64 o 
  -3  11   4      161.14      234.77     64.34 o 
  -2  11   4        9.10       32.73     29.53 o 
  -1  11   4        2.71      -58.35     38.90 o 
   0  11   4    13424.11    12903.90    164.63 o 
   1  11   4     1701.40     1806.95     61.33 o 
   2  11   4     7081.01     6897.57    112.47 o 
   3  11   4     4161.02     4125.62    285.17 o 
   4  11   4      958.27     1053.89     93.66 o 
   5  11   4     1934.40     2088.51    112.11 o 
   6  11   4     1187.64     1356.10    169.97 o 
   7  11   4     7126.51     6655.54    217.94 o 
   8  11   4      898.67      627.05    110.03 o 
   9  11   4       40.44      140.81     88.57 o 
  10  11   4      367.60      326.75    106.55 o 
  11  11   4     5600.26     5563.94    256.24 o 
  12  11   4       18.09       -2.49    114.05 o 
 -12  12   4      260.64      201.85     93.00 o 
 -11  12   4     2314.61     2231.40    149.11 o 
 -10  12   4      340.94      211.99    107.18 o 
  -9  12   4     4300.11     4258.83    101.37 o 
  -8  12   4       40.50       68.05     37.26 o 
  -7  12   4     5430.47     5713.24    106.41 o 
  -6  12   4     7865.39     7805.22    149.79 o 
  -5  12   4    33868.93    32894.44    446.11 o 
  -4  12   4    49459.88    53150.57    664.79 o 
  -3  12   4    24880.88    27138.46    460.83 o 
  -2  12   4      570.86      694.47     48.02 o 
  -1  12   4    91939.05    94418.31   1127.91 o 
   0  12   4    19237.83    19850.44    234.72 o 
   1  12   4    40051.11    40003.63    437.49 o 
   2  12   4      293.42      650.10     83.92 o 
   3  12   4    84527.45    86482.66   1049.44 o 
   4  12   4    13913.28    13547.12    279.06 o 
   5  12   4    14629.17    14922.55    315.68 o 
   6  12   4     5832.41     5871.84    190.86 o 
   7  12   4    35053.60    33421.33    611.44 o 
   8  12   4     2760.58     2805.62    157.97 o 
   9  12   4     8794.82     8224.88    274.86 o 
  10  12   4     2094.50     2368.98    189.30 o 
  11  12   4     3742.32     3963.84    215.97 o 
  12  12   4      533.00      535.02    217.85 o 
 -12  13   4     1451.11     1518.22    139.38 o 
 -11  13   4    16088.17    15632.19    338.45 o 
 -10  13   4     2632.11     2563.40    142.04 o 
  -9  13   4    17451.80    17095.73    220.08 o 
  -8  13   4        7.46      -19.45     33.09 o 
  -7  13   4     7676.33     7741.78    126.07 o 
  -6  13   4       10.93      131.63     39.32 o 
  -5  13   4    47701.21    46713.37    602.26 o 
  -4  13   4    20654.50    21051.70    304.03 o 
  -3  13   4    35040.07    36859.14    481.87 o 
  -2  13   4     1753.16     1582.83     59.03 o 
  -1  13   4    13824.43    14736.59    201.96 o 
   0  13   4      133.63      284.65     38.98 o 
   1  13   4    24449.58    23955.68    282.42 o 
   2  13   4     1288.58     1245.13     52.40 o 
   3  13   4     9188.38     9191.24    220.58 o 
   4  13   4     1441.94     1470.81     96.97 o 
   5  13   4     2602.10     2643.65    126.06 o 
   6  13   4      137.06      206.90     72.73 o 
   7  13   4     2254.28     1770.90    190.32 o 
   8  13   4     1270.14     1435.65    140.25 o 
   9  13   4       41.12      -73.54    139.74 o 
  10  13   4      243.33      412.16    109.94 o 
  11  13   4      757.32      988.15    181.64 o 
 -12  14   4       37.03      152.24     87.63 o 
 -11  14   4     3198.30     3531.33    159.78 o 
 -10  14   4     1907.26     1816.83    129.41 o 
  -9  14   4     2492.15     2667.51     85.18 o 
  -8  14   4      343.58      376.12     52.27 o 
  -7  14   4      857.44      873.78     54.77 o 
  -6  14   4     4035.33     4093.89    117.35 o 
  -5  14   4     6327.90     6707.65    145.17 o 
  -4  14   4     1340.79     1556.15     90.33 o 
  -3  14   4     7718.10     7846.79    146.44 o 
  -2  14   4      272.15      392.78     44.90 o 
  -1  14   4       14.41       30.10     24.24 o 
   0  14   4     3031.65     2917.24     63.44 o 
   1  14   4     6522.23     6008.62    103.67 o 
   2  14   4     2296.15     2276.42    135.45 o 
   3  14   4       49.33      124.83     40.41 o 
   4  14   4     3461.66     3407.14    129.92 o 
   5  14   4     1507.18     1394.81    105.79 o 
   6  14   4     1337.63     2077.27    287.57 o 
   7  14   4      160.78      213.32     87.10 o 
   8  14   4     3497.08     3316.55    170.04 o 
   9  14   4      277.59      423.32    107.88 o 
  10  14   4     4835.68     4733.15    293.85 o 
  11  14   4       14.36       37.82    106.43 o 
 -12  15   4      746.53      986.90    120.09 o 
 -11  15   4      839.16      885.52    110.06 o 
 -10  15   4     4098.22     4073.61    170.74 o 
  -9  15   4      317.58      323.79     47.73 o 
  -8  15   4     5487.47     5683.16    113.22 o 
  -7  15   4       88.05      114.18     37.66 o 
  -6  15   4    46192.40    46278.54    610.70 o 
  -5  15   4     5500.58     5652.34    132.75 o 
  -4  15   4    22699.36    24026.97    602.37 o 
  -3  15   4     7228.28     6346.71    130.05 o 
  -2  15   4    46522.35    45291.14    581.84 o 
  -1  15   4    28822.76    32270.60    451.72 o 
   0  15   4    76426.00    79770.09    826.75 o 
   1  15   4     3452.49     4104.75    148.15 o 
   2  15   4   161301.80   165447.08   1491.70 o 
   3  15   4     2840.41     2762.04     92.89 o 
   4  15   4    32236.10    32425.10    976.71 o 
   5  15   4     1848.61     2015.14    121.62 o 
   6  15   4    44828.89    42607.64    718.54 o 
   7  15   4     3995.71     3989.03    176.25 o 
   8  15   4    19986.95    19079.17    427.66 o 
   9  15   4      532.84      450.38    110.41 o 
  10  15   4    21228.01    20845.60    492.51 o 
  11  15   4      200.13      249.52    201.09 o 
 -12  16   4     7090.42     7314.96    239.93 o 
 -11  16   4        3.55       11.37     82.52 o 
 -10  16   4    16900.59    16587.34    338.36 o 
  -9  16   4      289.06      399.13     51.61 o 
  -8  16   4     9111.95     8940.40    144.90 o 
  -7  16   4        9.57       38.63     38.52 o 
  -6  16   4    42637.61    42149.21    595.34 o 
  -5  16   4     4244.23     4016.81    119.94 o 
  -4  16   4    39914.30    41055.97    676.29 o 
  -3  16   4      312.88      249.97     40.57 o 
  -2  16   4    14943.50    14821.74    271.37 o 
  -1  16   4      370.10      284.06     32.32 o 
   0  16   4    10093.97     9891.54    139.97 o 
   1  16   4     3573.66     3441.28    119.39 o 
   2  16   4     7160.37     7284.47    120.15 o 
   3  16   4    10021.24     9569.78    157.77 o 
   4  16   4     6589.41     6366.80    177.06 o 
   5  16   4        3.53       64.12     58.95 o 
   6  16   4      158.35      175.34     76.70 o 
   7  16   4      162.67      308.31     88.28 o 
   8  16   4     2275.31     2225.46    161.86 o 
   9  16   4     3912.70     3823.84    197.66 o 
  10  16   4     6641.87     6410.64    260.21 o 
  11  16   4      130.32      320.60    116.21 o 
 -12  17   4     2024.07     2519.56    168.10 o 
 -11  17   4     1880.36     2224.28    153.09 o 
 -10  17   4     9261.90     9531.93    399.34 o 
  -9  17   4    14123.63    13586.79    193.62 o 
  -8  17   4      314.16      478.24     60.27 o 
  -7  17   4    10742.55    10555.61    210.92 o 
  -6  17   4     5120.25     5070.81    133.94 o 
  -5  17   4     2039.54     1881.03     80.78 o 
  -4  17   4      301.25      430.58     78.70 o 
  -3  17   4     9885.74    10217.41    184.62 o 
  -2  17   4      392.58      247.75     39.02 o 
  -1  17   4     1884.44     2326.94     60.59 o 
   0  17   4     2183.11     2132.24     67.03 o 
   1  17   4     3008.41     3241.49     98.30 o 
   2  17   4     6484.62     6046.56    131.32 o 
   3  17   4      775.70      826.72     64.89 o 
   4  17   4        2.69       60.14     37.24 o 
   5  17   4     2781.83     3073.14    228.62 o 
   6  17   4     2001.27     2077.17    140.57 o 
   7  17   4    23163.11    22596.86    463.16 o 
   8  17   4     2685.29     2619.80    174.28 o 
   9  17   4       18.10       33.84     91.40 o 
  10  17   4     3641.38     3333.01    197.16 o 
  11  17   4     8388.32     8693.98    316.50 o 
 -12  18   4      823.64     1122.93    127.50 o 
 -11  18   4     1135.07     1082.27    118.70 o 
 -10  18   4     3755.37     3592.53    157.98 o 
  -9  18   4    15931.08    16054.32    216.75 o 
  -8  18   4      859.53      855.35     69.74 o 
  -7  18   4    18741.03    18854.03    312.96 o 
  -6  18   4      350.16      339.12     54.82 o 
  -5  18   4    17809.85    17322.81    275.72 o 
  -4  18   4        3.39       32.38     35.07 o 
  -3  18   4    63617.72    65963.49    832.09 o 
  -2  18   4     4386.66     5301.44    164.09 o 
  -1  18   4   177069.13   178543.69   2106.96 o 
   0  18   4    28156.07    29513.05    340.59 o 
   1  18   4     9615.29     9096.67    140.78 o 
   2  18   4     1638.87     1294.44     61.40 o 
   3  18   4    73452.26    74163.96    804.03 o 
   4  18   4     1846.84     1904.05     88.89 o 
   5  18   4    61620.70    59996.00    782.29 o 
   6  18   4     1711.78     1658.82    125.69 o 
   7  18   4    42433.26    40726.84   1472.26 o 
   8  18   4      123.16      148.88     90.32 o 
   9  18   4     2566.60     2377.67    176.35 o 
  10  18   4      780.83     1032.68    144.37 o 
  11  18   4    23685.46    23315.52    553.76 o 
 -12  19   4      194.35      529.65    171.16 o 
 -11  19   4     7589.21     7506.07    230.42 o 
 -10  19   4        0.29       85.72     73.18 o 
  -9  19   4    59465.78    57578.20    613.18 o 
  -8  19   4        3.37      174.05     45.98 o 
  -7  19   4    19245.80    18519.81    309.63 o 
  -6  19   4      535.41      644.16     63.85 o 
  -5  19   4    10618.48    10503.09    195.17 o 
  -4  19   4      888.30      884.61     64.57 o 
  -3  19   4    30324.81    30910.27    434.78 o 
  -2  19   4     4041.28     4067.23    109.01 o 
  -1  19   4    41106.69    41799.73    627.50 o 
   0  19   4     1119.05     1247.89     47.55 o 
   1  19   4     7399.72     6728.20    117.34 o 
   2  19   4     2576.44     2595.50     66.57 o 
   3  19   4      325.59      310.95     50.99 o 
   4  19   4     3140.94     3074.91    159.89 o 
   5  19   4      274.32      412.18     78.20 o 
   6  19   4      700.95      746.84     82.39 o 
   7  19   4      225.65      379.59     89.98 o 
   8  19   4      115.84      167.00     86.38 o 
   9  19   4      420.11      342.57    103.02 o 
  10  19   4      105.63      106.59     79.01 o 
  11  19   4     6539.09     6477.94    383.54 o 
 -12  20   4      145.43      414.75    160.99 o 
 -11  20   4     5460.94     4768.67    316.59 o 
 -10  20   4     6383.47     5859.03    576.63 o 
  -9  20   4      732.61     1098.45     74.62 o 
  -8  20   4     7991.44     7657.94    166.66 o 
  -7  20   4     4820.82     4819.25    202.78 o 
  -6  20   4     4210.11     4258.59    124.94 o 
  -5  20   4      601.77      614.92     59.91 o 
  -4  20   4     5469.24     5594.73    139.33 o 
  -3  20   4      935.23      871.06     65.53 o 
  -2  20   4    19767.27    20937.81    883.32 o 
  -1  20   4     1137.48     1996.26    314.50 o 
   0  20   4      762.57      722.32     54.88 o 
   1  20   4        4.24      -34.64     26.68 o 
   2  20   4      487.51      479.00     52.86 o 
   3  20   4      296.92      271.25     43.54 o 
   4  20   4      484.16      638.28     71.31 o 
   5  20   4     5737.38     5265.14    148.16 o 
   6  20   4     1527.75     2394.27    459.63 o 
   7  20   4      863.61      837.97     87.88 o 
   8  20   4    10188.90     9973.35    399.56 o 
   9  20   4       98.53       81.77     77.53 o 
  10  20   4     2653.83     2996.11    240.34 o 
  11  20   4      201.15      404.40    101.36 o 
 -12  21   4     1599.10     1449.51    240.59 o 
 -11  21   4       65.93      114.91    122.09 o 
 -10  21   4     2798.43     2798.48    239.99 o 
  -9  21   4     2395.75     2759.71     97.31 o 
  -8  21   4    29678.88    29714.39    682.47 o 
  -7  21   4      571.11      699.76     74.19 o 
  -6  21   4    14671.96    13774.61    265.75 o 
  -5  21   4     4641.68     4580.17    121.61 o 
  -4  21   4    16626.23    16991.29    282.29 o 
  -3  21   4     4755.52     4756.85    125.56 o 
  -2  21   4   190242.64   191217.08   2265.80 o 
  -1  21   4    14411.58    14750.77    249.81 o 
   0  21   4    84672.27    85015.29    890.64 o 
   1  21   4      324.08      558.57     95.25 o 
   2  21   4    64479.21    67091.96    730.18 o 
   3  21   4       18.98      158.62     39.77 o 
   4  21   4   125468.20   126547.45   1335.10 o 
   5  21   4      851.89      890.06     79.22 o 
   6  21   4   150659.59   147289.63   1786.45 o 
   7  21   4        1.67       56.72     56.08 o 
   8  21   4    11265.08    11604.17    318.02 o 
   9  21   4      139.03      213.68    121.31 o 
  10  21   4    23198.09    23144.60    527.37 o 
  11  21   4      259.07      358.09    107.18 o 
 -12  22   4     1467.75     1719.43    254.35 o 
 -11  22   4      134.21      208.27    129.87 o 
 -10  22   4    15652.85    15154.66    577.53 o 
  -9  22   4      103.54      220.44     58.19 o 
  -8  22   4    35561.67    33428.34    497.52 o 
  -7  22   4     6231.25     5680.67    172.78 o 
  -6  22   4     5184.77     5293.34    144.78 o 
  -5  22   4     1239.60     1417.38     80.01 o 
  -4  22   4     5038.16     5268.71    154.39 o 
  -3  22   4     5555.33     5290.31    136.16 o 
  -2  22   4    66455.51    66207.63   1154.27 o 
  -1  22   4     2826.68     2837.39     97.85 o 
   0  22   4     4836.04     4997.59    263.81 o 
   1  22   4      552.54      534.42     43.36 o 
   2  22   4     2228.03     2540.68    223.08 o 
   3  22   4     3289.26     3140.02     92.94 o 
   4  22   4      155.56      323.42     61.37 o 
   5  22   4     7254.91     7274.55    175.85 o 
   6  22   4     2730.28     3827.52    242.38 o 
   7  22   4     2149.47     2309.94    123.70 o 
   8  22   4      300.04      191.37     68.53 o 
   9  22   4        1.35      103.98     71.20 o 
  10  22   4     2779.40     2987.75    184.05 o 
  11  22   4       23.02      113.22     94.24 o 
 -12  23   4     1506.57     1867.85    269.91 o 
 -11  23   4     3280.35     3365.24    279.49 o 
 -10  23   4      332.13      467.41    141.84 o 
  -9  23   4    10202.97     9896.00    204.70 o 
  -8  23   4      168.02      393.14     84.25 o 
  -7  23   4     7762.29     7429.63    297.44 o 
  -6  23   4     3367.75     3172.87    111.78 o 
  -5  23   4      390.91      500.99     78.59 o 
  -4  23   4        1.47       50.09     43.06 o 
  -3  23   4     5587.70     5866.19    147.72 o 
  -2  23   4     1539.06     1804.25    464.12 o 
  -1  23   4     9932.79    11110.70    480.75 o 
   0  23   4      685.86      772.33     43.28 o 
   1  23   4     7196.35     7055.68    152.10 o 
   2  23   4      115.35      142.86     37.13 o 
   3  23   4    10955.18    11035.07    290.60 o 
   4  23   4       27.15      -54.07     40.20 o 
   5  23   4      494.61      864.02    101.67 o 
   6  23   4     3422.17     3295.19    160.25 o 
   7  23   4     2397.37     2410.50    127.45 o 
   8  23   4        1.66       38.64     63.05 o 
   9  23   4      480.52      630.86     97.78 o 
  10  23   4     1314.72     1292.16    129.18 o 
  11  23   4     7298.76     8184.78    263.64 o 
 -11  24   4      965.24      804.95    186.13 o 
 -10  24   4      816.16      749.89    166.98 o 
  -9  24   4    15408.58    15462.74    269.42 o 
  -8  24   4     3648.18     3526.69    283.08 o 
  -7  24   4    16103.87    16367.57    374.01 o 
  -6  24   4     1285.81     1216.62    110.61 o 
  -5  24   4    42354.61    42170.71    732.73 o 
  -4  24   4     3018.62     3003.74    109.40 o 
  -3  24   4    78583.53    78897.48   1004.65 o 
  -2  24   4      111.93      237.94     67.37 o 
  -1  24   4   124334.34   123297.21   1546.19 o 
   0  24   4     8447.43     7760.69    173.06 o 
   1  24   4    80344.70    80952.27    866.73 o 
   2  24   4       28.47       68.79     46.13 o 
   3  24   4   101841.54   101786.32   1086.86 o 
   4  24   4      187.11      229.75     52.67 o 
   5  24   4   104199.33   101791.61   1261.68 o 
   6  24   4     5092.68     5096.40    156.17 o 
   7  24   4    27946.33    28588.83    464.65 o 
   8  24   4       14.16      -72.19     63.30 o 
   9  24   4    14791.38    15154.00    331.99 o 
  10  24   4      646.12      791.30    114.29 o 
 -11  25   4     3337.95     3048.65    311.81 o 
 -10  25   4      782.97     1028.18    195.70 o 
  -9  25   4    19411.18    18850.51    362.53 o 
  -8  25   4     1175.66     1278.32    124.11 o 
  -7  25   4    23559.52    23315.93    702.31 o 
  -6  25   4       10.46       40.50     63.64 o 
  -5  25   4    21089.49    21106.80    349.66 o 
  -4  25   4      217.22      283.21     56.22 o 
  -3  25   4    37368.95    38393.65    870.80 o 
  -2  25   4     4590.05     4563.77    132.72 o 
  -1  25   4    10123.04    11747.06    818.70 o 
   0  25   4        1.05      102.25     45.38 o 
   1  25   4       43.46       64.28     42.27 o 
   2  25   4      486.30      548.65     58.00 o 
   3  25   4     2714.80     3039.79    114.42 o 
   4  25   4      272.38      268.39     52.25 o 
   5  25   4       35.45      277.92     78.20 o 
   6  25   4     2296.10     2392.86    122.09 o 
   7  25   4      363.51      582.44    121.76 o 
   8  25   4      138.94       99.86     70.06 o 
   9  25   4     2170.35     2539.20    184.19 o 
  10  25   4       74.83      280.56     93.52 o 
 -11  26   4     3503.95     3595.66    297.44 o 
 -10  26   4     6885.10     6456.38    377.64 o 
  -9  26   4       31.73      192.20     81.63 o 
  -8  26   4    18867.15    17014.01    508.41 o 
  -7  26   4     2055.08     2074.65    147.14 o 
  -6  26   4    11712.70    11153.71    377.64 o 
  -5  26   4      317.72      420.76     65.00 o 
  -4  26   4     2212.43     3196.23    198.39 o 
  -3  26   4     3097.96     3147.47    115.36 o 
  -2  26   4     5564.82     6089.07    292.66 o 
  -1  26   4      405.31      561.86     70.70 o 
   0  26   4     5777.40     5809.43    152.34 o 
   1  26   4     1017.70      978.20     55.25 o 
   2  26   4      682.91      767.25     74.89 o 
   3  26   4      930.38      890.39     65.24 o 
   4  26   4    12705.09    12895.81    293.27 o 
   5  26   4     1948.19     2005.18    101.09 o 
   6  26   4      536.03     1025.73    114.40 o 
   7  26   4      243.27      279.93     72.37 o 
   8  26   4     2486.76     2458.70    145.37 o 
   9  26   4      162.79      316.16     83.92 o 
  10  26   4     6708.18     7643.29    243.83 o 
 -11  27   4       45.38      -13.76    123.88 o 
 -10  27   4     2528.13     2675.79    290.86 o 
  -9  27   4     3768.57     3705.73    181.34 o 
  -8  27   4    18871.38    18804.47    890.24 o 
  -7  27   4       75.71       91.36     98.15 o 
  -6  27   4    19110.38    18891.49    628.70 o 
  -5  27   4     3183.77     3191.49    122.90 o 
  -4  27   4    93278.83    91668.79   1167.60 o 
  -3  27   4     1023.99     1203.28    121.52 o 
  -2  27   4    57708.75    56659.15    762.28 o 
  -1  27   4      256.33      432.79     62.68 o 
   0  27   4    49630.02    49003.06    941.66 o 
   1  27   4     2212.67     2330.07     72.83 o 
   2  27   4    82495.35    80880.05    877.59 o 
   3  27   4    23379.07    23672.58    319.68 o 
   4  27   4    84379.41    83419.11    923.06 o 
   5  27   4     3272.94     3387.41    112.99 o 
   6  27   4    66537.41    64660.50    923.45 o 
   7  27   4     1542.65     1710.63    136.36 o 
   8  27   4    26750.72    26582.86    944.91 o 
   9  27   4      999.98     1171.22    160.81 o 
  10  27   4    31991.02    33752.53   1109.28 o 
 -11  28   4     3537.46     3431.67    299.24 o 
 -10  28   4     7926.95     7427.11    410.56 o 
  -9  28   4     2933.41     3238.64    470.40 o 
  -8  28   4    29429.46    27863.30    567.05 o 
  -7  28   4     3510.72     2981.33    158.90 o 
  -6  28   4    30704.16    29403.94    575.13 o 
  -5  28   4     1430.11     1614.66    104.24 o 
  -4  28   4    16149.18    16311.90    547.37 o 
  -3  28   4      158.74      180.55     57.57 o 
  -2  28   4    37440.03    37098.56    541.40 o 
  -1  28   4      750.42      723.00     74.52 o 
   0  28   4    11629.61    12268.27    243.82 o 
   1  28   4      421.44      417.90     62.01 o 
   2  28   4     6906.31     7211.30    364.36 o 
   3  28   4     2325.72     2468.00     90.88 o 
   4  28   4      293.83      394.35     69.25 o 
   5  28   4     2575.97     2575.91    105.32 o 
   6  28   4        6.16      315.50     69.10 o 
   7  28   4      894.60     1102.27    102.47 o 
   8  28   4      430.50      627.09     93.13 o 
   9  28   4      798.08      971.99    113.14 o 
  10  28   4     6089.72     6865.14    297.21 o 
 -11  29   4     8971.84     7712.58    436.89 o 
 -10  29   4      140.43      435.69    159.79 o 
  -9  29   4     1541.46     1634.63    145.96 o 
  -8  29   4     1217.70     1413.01    135.65 o 
  -7  29   4    10503.97     9585.48    282.89 o 
  -6  29   4       38.51      150.97     73.79 o 
  -5  29   4    20723.16    20633.10    525.59 o 
  -4  29   4       99.17      289.35     64.53 o 
  -3  29   4    10562.87    10731.16    228.48 o 
  -2  29   4      115.71      134.06     87.98 o 
  -1  29   4      453.87      678.67    128.67 o 
   0  29   4     1832.00     2349.37    134.04 o 
   1  29   4      502.60      699.62    121.49 o 
   2  29   4     7937.37     7859.56    234.65 o 
   3  29   4     1916.43     2162.61    142.01 o 
   4  29   4       52.75       18.80     47.51 o 
   5  29   4      855.76     1099.72    103.40 o 
   6  29   4     1187.39     1352.65    104.59 o 
   7  29   4     3835.57     4061.50    154.68 o 
   8  29   4     1210.61     1167.96    112.91 o 
   9  29   4     9188.87    10056.89    341.11 o 
  10  29   4      103.27      308.53    121.94 o 
 -11  30   4     3339.02     3396.96    347.72 o 
 -10  30   4     1306.38     1433.95    231.01 o 
  -9  30   4    19618.63    19052.95    451.28 o 
  -8  30   4     2688.82     2602.74    201.69 o 
  -7  30   4    14790.08    14534.24    367.94 o 
  -6  30   4      119.04       67.56     74.81 o 
  -5  30   4    52601.58    53336.53    745.90 o 
  -4  30   4    19607.06    19529.87    344.89 o 
  -3  30   4    42365.20    42418.36    612.71 o 
  -2  30   4     8152.70     7906.75    194.68 o 
  -1  30   4    61613.20    61733.63    833.76 o 
   0  30   4     2513.59     2760.25    148.23 o 
   1  30   4    79319.62    77494.88   1001.68 o 
   2  30   4       11.40      137.85     55.81 o 
   3  30   4    51712.92    51879.67    630.51 o 
   4  30   4     1081.13     1154.14     78.15 o 
   5  30   4    61669.43    59451.94    703.49 o 
   6  30   4     4930.73     5105.04    161.03 o 
   7  30   4    30384.70    30645.57    622.25 o 
   8  30   4        1.11      113.88     89.22 o 
   9  30   4    33625.84    34871.52    735.28 o 
  10  30   4     3018.71     3773.93    247.70 o 
 -10  31   4     4236.78     4074.44    325.57 o 
  -9  31   4    16443.76    16165.65    667.30 o 
  -8  31   4     1610.79     1738.41    152.86 o 
  -7  31   4    18977.48    17875.51    422.71 o 
  -6  31   4      679.99      891.04    111.85 o 
  -5  31   4     6652.65     6915.59    346.27 o 
  -4  31   4    11620.42    11435.53    247.46 o 
  -3  31   4     3276.81     3595.50    302.82 o 
  -2  31   4      518.61      650.22     76.30 o 
  -1  31   4    10738.55    11528.18    682.81 o 
   0  31   4     2144.72     2160.80    223.23 o 
   1  31   4     3923.23     5269.55    149.20 o 
   2  31   4      453.91      495.71     69.68 o 
   3  31   4      515.91      700.52    107.03 o 
   4  31   4     3038.85     2755.63    121.21 o 
   5  31   4      710.62      806.59     90.06 o 
   6  31   4     3061.89     2968.31    167.19 o 
   7  31   4       62.87      353.30     96.19 o 
   8  31   4       72.80       43.16     88.86 o 
   9  31   4     1387.62     1916.12    185.96 o 
 -10  32   4     5142.26     5547.89    368.66 o 
  -9  32   4      111.80      368.22    120.59 o 
  -8  32   4     6078.94     5743.40    334.25 o 
  -7  32   4     3818.63     3972.65    211.86 o 
  -6  32   4    17301.13    15946.55    728.65 o 
  -5  32   4      253.07      350.91     68.19 o 
  -4  32   4    21254.22    22262.01    386.67 o 
  -3  32   4     1046.79     1134.41     96.83 o 
  -2  32   4    12936.46    13351.80    272.93 o 
  -1  32   4     5007.01     4943.50    194.54 o 
   0  32   4      765.52     1474.05    164.58 o 
   1  32   4     4742.83     4733.36    142.92 o 
   2  32   4     5556.23     5783.71    221.61 o 
   3  32   4      523.75      470.88     71.21 o 
   4  32   4      112.91      319.59    123.88 o 
   5  32   4     2687.72     3032.48    223.53 o 
   6  32   4     1263.80     1343.26    136.33 o 
   7  32   4      407.91      394.90    102.37 o 
   8  32   4     4291.93     4717.03    286.67 o 
   9  32   4     2059.58     2104.73    194.59 o 
 -10  33   4     8200.99     8182.99    453.65 o 
  -9  33   4      299.69      335.83    121.79 o 
  -8  33   4    14288.32    13938.39    375.93 o 
  -7  33   4     1031.89     1259.65    220.24 o 
  -6  33   4    16667.06    16294.73    402.84 o 
  -5  33   4      652.85      770.99    114.65 o 
  -4  33   4    65513.96    64886.84    927.52 o 
  -3  33   4      580.80      586.06     80.01 o 
  -2  33   4    67768.05    68073.95    921.98 o 
  -1  33   4     2424.36     2407.89    162.79 o 
   0  33   4    77979.73    73995.34   1238.46 o 
   1  33   4     2532.29     2681.85    112.84 o 
   2  33   4    77432.69    77081.90   1013.62 o 
   3  33   4     1151.21     1174.02    130.75 o 
   4  33   4    53945.46    53878.61    980.59 o 
   5  33   4     1627.29     1673.62    159.09 o 
   6  33   4    29507.03    28178.13    873.18 o 
   7  33   4      891.64      850.44    186.13 o 
   8  33   4    28833.40    30522.39    653.88 o 
   9  33   4     1186.38     1519.65    280.09 o 
 -10  34   4     8248.93     8390.66    465.62 o 
  -9  34   4     4968.77     4720.79    342.93 o 
  -8  34   4     6863.55     6705.07    253.93 o 
  -7  34   4      577.33      646.17    109.91 o 
  -6  34   4    13014.71    13407.34    363.51 o 
  -5  34   4     3450.90     3507.75    143.86 o 
  -4  34   4     9175.54    10325.77    415.48 o 
  -3  34   4       10.83       95.31     73.04 o 
  -2  34   4     9054.96    11135.79    312.07 o 
  -1  34   4       69.98      305.55     85.46 o 
   0  34   4     2325.26     4523.30    260.34 o 
   1  34   4     1135.90     1315.01     94.73 o 
   2  34   4     4112.28     5041.03    876.17 o 
   3  34   4      165.91      212.33     86.49 o 
   4  34   4      183.95      432.70    129.87 o 
   5  34   4      540.99      559.53    117.00 o 
   6  34   4      166.92      443.47    147.82 o 
   7  34   4     2293.50     2495.05    281.28 o 
   8  34   4      695.10      950.98    207.67 o 
   9  34   4      226.06      424.32    178.35 o 
 -10  35   4      542.35      715.18    198.69 o 
  -9  35   4     5915.43     5725.64    381.23 o 
  -8  35   4      150.51      247.34     93.90 o 
  -7  35   4     9307.15     8600.37    287.25 o 
  -6  35   4        9.20      117.82    113.41 o 
  -5  35   4    13352.54    13764.65    501.68 o 
  -4  35   4     3334.81     3431.45    142.00 o 
  -3  35   4     4851.24     5484.34    175.29 o 
  -2  35   4     2152.17     2297.42    155.56 o 
  -1  35   4    11112.91    11206.00    316.64 o 
   0  35   4      341.03      663.48    140.94 o 
   1  35   4     3922.20     5122.93    415.04 o 
   2  35   4      183.03      332.78     94.86 o 
   3  35   4      450.63      790.59    152.01 o 
   4  35   4        0.49      -65.42     76.61 o 
   5  35   4     2182.56     2503.86    190.42 o 
   6  35   4      844.70      787.60    180.74 o 
   7  35   4      202.59      563.17    170.57 o 
   8  35   4     3815.02     4061.87    332.75 o 
   9  35   4     4108.55     4338.96    355.50 o 
  -9  36   4    10335.74    10775.59    529.65 o 
  -8  36   4     2652.48     2870.97    188.81 o 
  -7  36   4     6829.21     6628.78    254.43 o 
  -6  36   4     4251.77     4149.36    202.63 o 
  -5  36   4    56060.50    55528.83   1352.85 o 
  -4  36   4        6.30      102.35     63.00 o 
  -3  36   4    28300.66    27662.46    603.86 o 
  -2  36   4      992.93     1011.63    121.67 o 
  -1  36   4    31755.20    31030.91    627.05 o 
   0  36   4     6666.63     6147.04    409.06 o 
   1  36   4    71685.69    68549.96   1410.91 o 
   2  36   4     5459.61     4894.32    216.98 o 
   3  36   4    51682.64    51544.59    953.52 o 
   4  36   4      626.58      591.51    114.18 o 
   5  36   4    16767.16    17416.97    456.60 o 
   6  36   4     1214.61     1257.34    147.92 o 
   7  36   4    36017.91    35458.61   1079.06 o 
   8  36   4     1332.58     1492.01    245.97 o 
  -9  37   4      708.29     1051.53    217.25 o 
  -8  37   4     3687.89     3380.80    336.34 o 
  -7  37   4     6582.50     5922.28    244.12 o 
  -6  37   4     1287.90     1495.63    149.34 o 
  -5  37   4    16261.32    15894.17    410.74 o 
  -4  37   4     1326.44     1460.38    234.90 o 
  -3  37   4     2412.67     3360.92    244.78 o 
  -2  37   4     6820.20     6742.72    444.67 o 
  -1  37   4      793.05     1313.58    131.84 o 
   0  37   4       25.28      116.69    100.84 o 
   1  37   4     7644.29     8433.89    541.62 o 
   2  37   4      328.63      323.08     98.90 o 
   3  37   4      619.08      921.38    321.38 o 
   4  37   4       91.30      158.83     88.87 o 
   5  37   4      211.46      490.40    110.51 o 
   6  37   4       74.49      191.81    100.23 o 
   7  37   4     1855.64     2610.56    299.84 o 
   8  37   4     1576.72     1458.49    259.14 o 
  -9  38   4     2165.47     2578.84    315.40 o 
  -8  38   4     5440.30     4988.31    362.08 o 
  -7  38   4      424.60      593.09    171.76 o 
  -6  38   4     5778.24     5947.67    370.46 o 
  -5  38   4      239.01      521.87    167.57 o 
  -4  38   4     4587.63     5578.79    589.50 o 
  -3  38   4     4282.81     4709.64    208.76 o 
  -2  38   4     1942.69     2534.58    213.06 o 
  -1  38   4      115.32      178.50     84.08 o 
   0  38   4     1773.81     2883.36    340.53 o 
   1  38   4       21.47      201.25     90.43 o 
   3  38   4      342.98      476.21    148.72 o 
   4  38   4        9.25      202.22    196.00 o 
   5  38   4     1747.71     1714.54    170.56 o 
   6  38   4      512.83      563.55    118.54 o 
   7  38   4      544.57      763.66    188.52 o 
   8  38   4     1102.12     1481.23    253.75 o 
  -9  39   4        1.48      -16.16    143.04 o 
  -8  39   4     7975.06     8090.82    464.42 o 
  -7  39   4     3791.44     3850.01    314.80 o 
  -6  39   4    18117.84    18097.37    696.63 o 
  -5  39   4      606.55      814.53    189.12 o 
  -4  39   4    37036.63    37687.10    749.83 o 
  -3  39   4     1799.79     1831.04    161.24 o 
  -2  39   4    24072.27    23601.94   1246.33 o 
  -1  39   4     3273.84     2968.52    173.40 o 
   0  39   4    61499.93    59514.74   1069.13 o 
   1  39   4     3479.11     3527.85    191.14 o 
   2  39   4    80769.89    77569.58   2441.79 o 
   3  39   4     1078.82     1162.75    141.98 o 
   4  39   4    21421.36    21149.19    521.58 o 
   5  39   4      567.78      648.96    128.35 o 
   6  39   4    16916.26    16625.48    467.54 o 
   7  39   4     4247.82     4656.16    344.72 o 
   8  39   4    33912.19    36157.63   1141.30 o 
  -8  40   4     4500.74     4765.08    365.07 o 
  -7  40   4     3195.36     3113.28    333.35 o 
  -6  40   4     6765.75     7065.63    415.34 o 
  -5  40   4     1862.26     1968.99    267.52 o 
  -4  40   4     7684.11     8311.90    321.08 o 
  -3  40   4       58.10      188.78     93.39 o 
  -2  40   4       71.78      627.02    130.17 o 
  -1  40   4     1752.99     1567.98    192.71 o 
   0  40   4     2100.65     4225.85    279.49 o 
   1  40   4     1944.64     1638.53    161.19 o 
   2  40   4     2122.94     3850.61    281.28 o 
   3  40   4      418.68      567.49    114.47 o 
   4  40   4      290.37      576.78    126.88 o 
   5  40   4      838.04     1318.90    155.85 o 
   6  40   4       20.26      320.08    109.68 o 
   7  40   4       64.94      235.80    166.38 o 
  -8  41   4      199.63      -11.97    145.43 o 
  -7  41   4     4782.46     5012.85    373.45 o 
  -6  41   4      912.55      971.33    213.06 o 
  -5  41   4    17109.46    16594.59    665.51 o 
  -4  41   4      289.30      442.28    174.16 o 
  -3  41   4     8239.69     8271.19    447.06 o 
  -2  41   4       15.44      188.20     92.22 o 
  -1  41   4     1883.22     2916.66    423.72 o 
   0  41   4      415.21     1218.53    485.96 o 
   1  41   4       22.99      803.76    168.17 o 
   2  41   4      347.94      293.39    107.06 o 
   3  41   4     4070.31     4229.42    217.40 o 
   4  41   4     2308.43     2427.36    199.82 o 
   5  41   4      145.39      469.77    116.99 o 
   6  41   4      636.02      547.86    124.40 o 
   7  41   4      596.64     1020.40    222.63 o 
  -8  42   4      297.89      277.10    178.35 o 
  -7  42   4    27078.54    25201.90    892.93 o 
  -6  42   4     3590.55     3707.57    372.85 o 
  -5  42   4    20977.61    19041.77    731.94 o 
  -4  42   4      176.58      134.66    144.83 o 
  -3  42   4    16302.46    16342.75    433.48 o 
  -2  42   4      706.59      808.79    128.05 o 
  -1  42   4    33950.89    32949.74    693.18 o 
   0  42   4      538.43      562.47    121.63 o 
   1  42   4    62642.06    60752.76   1354.06 o 
   2  42   4     3388.55     3351.35    212.76 o 
   3  42   4    29897.87    29515.70    658.06 o 
   4  42   4      421.52      404.42    115.22 o 
   5  42   4    18179.46    17070.22    478.78 o 
   6  42   4     1027.57     1094.52    290.26 o 
   7  42   4    21147.07    20673.82    788.20 o 
  -7  43   4      715.97      736.73    211.26 o 
  -6  43   4    10932.59    10165.15    522.47 o 
  -5  43   4      845.64     1261.59    234.60 o 
  -4  43   4      384.91      702.61    200.49 o 
  -3  43   4     2104.73     2524.86    196.30 o 
  -2  43   4     1215.51     1572.76    164.39 o 
  -1  43   4        8.33      688.25    161.59 o 
   0  43   4       37.17      227.65     99.55 o 
   2  43   4      444.11      495.69    119.06 o 
   3  43   4        9.09      391.52    111.46 o 
   4  43   4       66.18      130.19     99.44 o 
   5  43   4      108.23      237.00    146.63 o 
   6  43   4        8.16       30.82    100.45 o 
  -7  44   4      205.26      201.69    168.77 o 
  -6  44   4      474.03      812.13    211.86 o 
  -5  44   4     1182.85     1106.59    233.41 o 
  -4  44   4     5430.10     6028.47    396.79 o 
  -3  44   4      476.89      395.00    167.57 o 
  -2  44   4     2704.85     3271.61    209.27 o 
  -1  44   4       54.26      174.27     97.65 o 
   0  44   4     2862.66     3325.99    363.58 o 
   1  44   4     1051.97     1309.24    157.80 o 
   2  44   4       91.22      257.33    190.91 o 
   3  44   4     1265.21     1525.83    169.77 o 
   4  44   4     1712.51     2030.24    194.41 o 
   5  44   4     1907.95     2289.43    209.42 o 
   6  44   4      343.02      336.76    136.45 o 
  -7  45   4     1296.61     1571.60    280.09 o 
  -6  45   4    20803.41    18919.68    767.25 o 
  -5  45   4     2195.47     1788.85    284.88 o 
  -4  45   4    12311.49    11910.31    576.33 o 
  -3  45   4       28.68       19.15    136.45 o 
  -2  45   4    23249.97    23251.05    559.98 o 
  -1  45   4      185.12      268.09    105.19 o 
   0  45   4    21889.83    22109.91    543.05 o 
   1  45   4     3912.57     3657.61    207.95 o 
   2  45   4    11487.40    10748.77    358.57 o 
   3  45   4       42.97      122.61    103.42 o 
   4  45   4    13558.73    14342.22    434.79 o 
   5  45   4     1099.23     1001.83    218.15 o 
   6  45   4    13225.53    14260.96    450.26 o 
  -6  46   4       68.71      468.61    187.92 o 
  -5  46   4     4368.81     3943.97    343.53 o 
  -4  46   4     4593.28     4850.06    369.26 o 
  -3  46   4       46.00      -13.17    146.03 o 
  -2  46   4      444.86     1009.08    175.05 o 
  -1  46   4     3610.36     3635.51    234.00 o 
   0  46   4      345.22      919.34    138.72 o 
   1  46   4      167.49      334.04    114.68 o 
   2  46   4       77.15      367.28    109.13 o 
   3  46   4        2.53       -3.15     92.96 o 
   4  46   4      989.52     1136.39    159.33 o 
   5  46   4        0.96       85.37    108.56 o 
  -6  47   4       72.43      141.84    160.99 o 
  -5  47   4     2649.01     3311.98    372.25 o 
  -4  47   4      817.31     1026.39    225.03 o 
  -3  47   4      879.39     1050.33    234.00 o 
  -2  47   4      933.39      993.37    175.35 o 
  -1  47   4     7297.31     7301.66    293.78 o 
   0  47   4      132.60      206.78    109.09 o 
   1  47   4     1529.51     1707.42    192.11 o 
   2  47   4     1195.22     1266.06    165.46 o 
   3  47   4       35.77      433.70    122.09 o 
   4  47   4      455.23      449.53    134.37 o 
   5  47   4      302.31      795.75    396.79 o 
  -5  48   4     7020.04     6867.53    453.05 o 
  -4  48   4      129.60      128.07    158.60 o 
  -3  48   4    15456.65    14986.48    666.11 o 
  -2  48   4      396.68      441.68    184.93 o 
  -1  48   4    21063.24    21010.02    880.06 o 
   0  48   4     2327.29     2449.44    207.80 o 
   1  48   4     9366.61     8490.35    323.83 o 
   2  48   4       18.48        3.99    100.21 o 
   3  48   4    25466.41    24878.61    619.90 o 
   4  48   4      201.69      200.23    118.44 o 
  -5  49   4      703.60      565.56    218.44 o 
  -4  49   4      224.33      126.88    165.78 o 
  -3  49   4      663.42      763.06    218.44 o 
  -2  49   4      731.86      705.01    217.85 o 
  -1  49   4       91.42      603.05    133.56 o 
   0  49   4     2612.25     2832.53    225.36 o 
   1  49   4      469.04      467.83    126.36 o 
   2  49   4     1495.34     1764.27    192.48 o 
   3  49   4        4.26      649.95    190.91 o 
   4  49   4        2.25       78.46    113.80 o 
  -4  50   4     2631.46     2835.59    359.09 o 
  -3  50   4     1739.69     1832.54    298.04 o 
  -2  50   4      136.36      255.55    187.92 o 
  -1  50   4     3613.79     3586.08    384.82 o 
   0  50   4     1660.69     1614.93    183.52 o 
   1  50   4      802.62      801.68    151.47 o 
   2  50   4      226.01      279.51    151.71 o 
   3  50   4     1101.87     1210.01    179.84 o 
  -3  51   4     1532.78     1950.44    302.83 o 
  -2  51   4     7157.14     7063.83    471.60 o 
  -1  51   4      475.12      515.29    207.07 o 
   0  51   4     6974.58     6547.62    296.76 o 
   1  51   4       26.83       60.75    107.90 o 
   2  51   4     8726.47     8543.71    494.64 o 
  -2  52   4      117.84      487.76    199.89 o 
  -1  52   4     2390.88     2462.14    336.94 o 
   0  52   4        2.78      419.76    129.86 o 
   1  52   4     4609.43     4600.41    257.09 o 
 -13   0   5     1490.28     1951.04    291.46 o 
 -11   0   5     3426.28     3598.05    292.06 o 
  -9   0   5    11146.29    11367.37    288.43 o 
  -7   0   5    51407.57    51967.34   1448.91 o 
  -5   0   5   157844.08   161797.33   2071.49 o 
  -3   0   5    41419.18    44182.42    901.34 o 
  -1   0   5   221269.23   223058.83   3215.57 o 
   1   0   5    41142.36    39750.86    572.16 o 
   3   0   5   300403.81   305102.03   4238.30 o 
   5   0   5    70868.02    72151.29   1562.03 o 
   7   0   5    36956.61    37040.39    937.81 o 
   9   0   5    44687.14    41338.06   1081.45 o 
  11   0   5    39606.86    39029.13   1106.59 o 
 -13   1   5     5370.54     5719.87    278.29 o 
 -12   1   5     4974.08     4200.99    232.27 o 
 -11   1   5     1583.79     1883.47    172.14 o 
 -10   1   5    11983.97    11467.56    331.78 o 
  -9   1   5    19338.68    18429.75    338.79 o 
  -8   1   5     6044.71     5670.89    135.03 o 
  -7   1   5    19451.12    19236.15    249.16 o 
  -6   1   5     7691.51     7393.04    130.14 o 
  -5   1   5    52568.73    54371.21    559.79 o 
  -4   1   5      160.34      152.11     23.99 o 
  -3   1   5    22399.52    21883.32    221.22 o 
  -2   1   5    14747.96    14198.89    168.31 o 
  -1   1   5     2545.51     2445.65    126.12 o 
   0   1   5      961.23     1079.06     59.37 o 
   1   1   5     4190.77     3832.66     62.49 o 
   2   1   5     1340.23     1298.78     39.60 o 
   3   1   5       12.16      135.93     29.22 o 
   4   1   5       67.02      142.34     55.45 o 
   5   1   5     2808.36     3043.56    147.23 o 
   6   1   5      422.91      359.47     79.11 o 
   7   1   5     3726.86     3797.88    172.76 o 
   8   1   5       58.62      129.88     83.14 o 
   9   1   5     1120.29     1215.30    152.31 o 
  10   1   5      100.88      274.89    147.52 o 
  11   1   5     6416.65     8004.16    304.90 o 
  12   1   5     1351.48     1400.19    180.68 o 
 -13   2   5     4583.57     4636.01    329.16 o 
 -12   2   5      276.15      547.03    119.76 o 
 -11   2   5      100.84      265.63    113.41 o 
 -10   2   5    17703.97    17280.73    425.88 o 
  -9   2   5     7619.97     7633.46    189.09 o 
  -8   2   5      145.00      248.50     53.16 o 
  -7   2   5    24347.99    23796.23    290.90 o 
  -6   2   5     8427.22     8431.35    124.97 o 
  -5   2   5      327.53      369.89    129.14 o 
  -4   2   5     5876.59     5299.13     92.34 o 
  -3   2   5      788.27     1051.64     52.57 o 
  -2   2   5    11075.70    10540.67    216.74 o 
  -1   2   5    23507.25    22473.30    299.00 o 
   0   2   5     2282.86     2182.66     55.81 o 
   1   2   5     1394.00     1313.83     48.54 o 
   2   2   5     3147.17     2934.97     82.96 o 
   3   2   5      210.65      243.26     34.68 o 
   4   2   5     3553.37     3934.37    173.56 o 
   5   2   5      943.79      831.90    122.69 o 
   6   2   5       10.20      164.66     72.49 o 
   7   2   5      291.19      381.99    141.24 o 
   8   2   5     3130.14     3021.58    167.50 o 
   9   2   5      741.87      785.64    118.66 o 
  10   2   5     1349.14     1870.81    190.02 o 
  11   2   5     2378.97     2558.64    211.86 o 
  12   2   5     5730.05     6454.13    425.82 o 
 -13   3   5      215.55      480.59    142.79 o 
 -12   3   5     2054.49     2341.36    155.63 o 
 -11   3   5       15.89      152.39     74.47 o 
 -10   3   5    13704.70    14051.88    395.59 o 
  -9   3   5      588.63      706.63     68.69 o 
  -8   3   5     2733.69     3020.60     94.76 o 
  -7   3   5     1181.36     1126.47     59.31 o 
  -6   3   5    39892.21    40332.05    426.29 o 
  -5   3   5    18750.01    18873.65    254.85 o 
  -4   3   5    33862.39    33748.37    397.64 o 
  -3   3   5    51192.00    55142.66    535.18 o 
  -2   3   5   133242.03   136531.61   1408.98 o 
  -1   3   5    16818.38    17174.81    241.28 o 
   0   3   5    53144.67    54952.79    591.84 o 
   1   3   5     7629.96     8194.21    107.18 o 
   2   3   5   126998.39   130168.05   1173.75 o 
   3   3   5    42404.00    43858.07    420.07 o 
   4   3   5   276056.53   285607.69   2765.24 o 
   5   3   5      893.00     1243.73    103.55 o 
   6   3   5    44245.94    42053.22    713.28 o 
   7   3   5     5554.22     5666.09    254.35 o 
   8   3   5    26015.23    24866.88    511.84 o 
   9   3   5       26.29      120.87     91.40 o 
  10   3   5    61582.08    59341.43   1042.09 o 
  11   3   5       20.27      -70.88     97.07 o 
  12   3   5    14596.77    15002.05    444.13 o 
 -13   4   5     7248.87     7526.17    319.28 o 
 -12   4   5      293.98      214.84     93.39 o 
 -11   4   5    16492.34    15950.27    469.37 o 
 -10   4   5    16425.57    15842.93    318.52 o 
  -9   4   5     1655.27     1760.52     79.73 o 
  -8   4   5     2527.82     2440.91     78.12 o 
  -7   4   5    11512.15    11295.73    157.64 o 
  -6   4   5      934.26     1303.63     60.26 o 
  -5   4   5    31413.81    31804.95    385.04 o 
  -4   4   5     4981.38     4966.13    101.17 o 
  -3   4   5    61084.32    61985.00    595.79 o 
  -2   4   5    18046.83    17603.34    287.31 o 
  -1   4   5     4155.47     4106.66     91.93 o 
   0   4   5       42.58       65.49     26.40 o 
   1   4   5     2482.32     2253.66     52.05 o 
   2   4   5      168.54      219.75     24.19 o 
   3   4   5     1651.72     1562.11     41.79 o 
   4   4   5       20.73      360.88     89.17 o 
   5   4   5      887.91     1123.21    193.31 o 
   6   4   5      478.77      620.16     92.44 o 
   7   4   5     4858.92     4738.55    187.67 o 
   8   4   5     2558.46     2715.77    282.48 o 
   9   4   5      208.02      232.20    102.09 o 
  10   4   5     5576.11     5935.66    431.20 o 
  11   4   5     2010.71     1795.52    241.79 o 
  12   4   5     4221.74     3860.12    244.41 o 
 -13   5   5     2184.55     2498.11    172.38 o 
 -12   5   5     1457.04     1584.86    134.68 o 
 -11   5   5     5514.03     5614.73    192.36 o 
 -10   5   5       57.89      340.89     73.39 o 
  -9   5   5    17623.05    17130.31    221.11 o 
  -8   5   5      476.09      478.05     49.09 o 
  -7   5   5     3249.48     3191.76    100.77 o 
  -6   5   5     6900.51     6408.90    115.07 o 
  -5   5   5    11915.25    11581.56    181.04 o 
  -4   5   5     3077.50     3176.44    123.19 o 
  -3   5   5    34942.78    34667.61    522.85 o 
  -2   5   5    12700.21    11739.79    168.20 o 
  -1   5   5     8552.03     8474.30    146.48 o 
   0   5   5    11929.22    11270.70    160.54 o 
   1   5   5    20729.40    20205.50    198.41 o 
   2   5   5       58.66       76.22     20.96 o 
   3   5   5      370.05      397.40     28.85 o 
   4   5   5     1078.06     1061.87     42.95 o 
   5   5   5     1437.37     1831.72    348.01 o 
   6   5   5        0.74       39.34     66.67 o 
   7   5   5     3091.50     3794.69    431.20 o 
   8   5   5     1356.86     1476.50    139.65 o 
   9   5   5      503.24      764.54    117.64 o 
  10   5   5       89.20      219.55    102.12 o 
  11   5   5     1060.07     1421.36    241.49 o 
  12   5   5     1063.13     1321.57    174.79 o 
 -13   6   5     1682.75     2255.23    166.54 o 
 -12   6   5        1.25      174.70     81.69 o 
 -11   6   5     7309.80     7566.81    223.04 o 
 -10   6   5     2561.28     2661.00    139.96 o 
  -9   6   5    15291.39    15729.97    209.48 o 
  -8   6   5     3252.19     3080.42     86.76 o 
  -7   6   5     9430.83     9923.67    145.36 o 
  -6   6   5     1374.79     1287.72     61.47 o 
  -5   6   5    43807.74    42588.33    494.96 o 
  -4   6   5    22635.43    22718.69    289.39 o 
  -3   6   5   124978.53   133669.38   1391.61 o 
  -2   6   5     4442.11     4262.14    103.12 o 
  -1   6   5   218017.11   219572.92   2511.98 o 
   0   6   5     4337.42     5131.41    103.27 o 
   1   6   5    97530.89   103772.23   1047.87 o 
   2   6   5    10773.62    10673.77    168.82 o 
   3   6   5   186052.08   193184.78   1891.85 o 
   4   6   5     7589.38     8211.00    199.11 o 
   5   6   5   173481.39   175028.36   2493.84 o 
   6   6   5     4794.15     4562.20    198.40 o 
   7   6   5    72843.03    68716.16   1098.59 o 
   8   6   5     4877.61     4809.76    205.58 o 
   9   6   5    35102.68    33052.75    650.44 o 
  10   6   5     2785.11     2745.52    198.61 o 
  11   6   5    21182.60    20873.97    516.50 o 
  12   6   5      632.29      768.11    149.52 o 
 -13   7   5     3223.12     3579.65    191.89 o 
 -12   7   5    14466.62    14648.24    337.89 o 
 -11   7   5     2639.10     2327.01    161.83 o 
 -10   7   5    10930.25    10348.45    249.08 o 
  -9   7   5    35882.89    34065.83    363.35 o 
  -8   7   5    12610.42    12559.43    217.65 o 
  -7   7   5     1082.32     1009.96     56.68 o 
  -6   7   5    16370.11    15960.06    208.24 o 
  -5   7   5      565.00      584.85     48.85 o 
  -4   7   5    29777.63    29960.51    430.93 o 
  -3   7   5    23425.92    23865.92    297.78 o 
  -2   7   5     3880.96     3932.22    127.33 o 
  -1   7   5    19711.15    18862.46    256.43 o 
   0   7   5      228.98      307.85     41.56 o 
   1   7   5      601.39      660.06     76.17 o 
   2   7   5     9819.52     9384.14    155.30 o 
   3   7   5      229.06      288.91     36.37 o 
   4   7   5      651.84      595.90     46.40 o 
   5   7   5     1369.65     1824.73    373.15 o 
   6   7   5     2335.37     2418.14    134.10 o 
   7   7   5     6136.88     6392.86    278.29 o 
   8   7   5      145.38      144.18     84.84 o 
   9   7   5      915.41     1260.06    193.61 o 
  10   7   5      604.77      717.09    127.21 o 
  11   7   5     4726.35     5307.02    250.74 o 
 -13   8   5      964.39     1018.86    128.43 o 
 -12   8   5     1903.87     2008.39    151.24 o 
 -11   8   5      198.83      257.65     81.64 o 
 -10   8   5     3383.70     3606.45    149.82 o 
  -9   8   5      357.82      663.26     68.50 o 
  -8   8   5     3373.95     3318.16     88.60 o 
  -7   8   5      739.45      842.63     57.15 o 
  -6   8   5    38895.27    39139.23    417.09 o 
  -5   8   5      498.37      489.30     47.19 o 
  -4   8   5    28965.41    30044.49    367.44 o 
  -3   8   5     1728.06     1845.49    124.05 o 
  -2   8   5    27665.48    28652.66    472.67 o 
  -1   8   5      436.91      466.03     50.18 o 
   0   8   5    21199.45    20737.28    284.84 o 
   1   8   5     3962.85     3948.01     80.23 o 
   2   8   5    12238.92    11889.81    164.86 o 
   3   8   5     4634.81     4759.12    104.49 o 
   4   8   5     2361.73     2423.98    113.62 o 
   5   8   5     6469.28     6489.06    126.34 o 
   6   8   5     9486.30     9380.77    252.41 o 
   7   8   5     3528.96     3723.24    178.75 o 
   8   8   5     1040.42     1237.11    127.77 o 
   9   8   5     4230.91     4556.76    214.12 o 
  10   8   5      243.32      698.97    125.04 o 
  11   8   5       92.13      273.45    112.78 o 
 -13   9   5        2.29      182.70     94.72 o 
 -12   9   5     3490.09     3702.81    260.25 o 
 -11   9   5      319.99      188.29     79.39 o 
 -10   9   5     7891.15     7482.16    210.46 o 
  -9   9   5     4423.18     4420.01    104.83 o 
  -8   9   5    16311.04    16308.14    208.17 o 
  -7   9   5      319.13      372.56     46.55 o 
  -6   9   5    40897.85    41795.28    476.69 o 
  -5   9   5      159.21      141.81     41.18 o 
  -4   9   5    76518.90    80021.79    869.77 o 
  -3   9   5     5318.73     5654.58    150.02 o 
  -2   9   5    82384.80    86886.63   1278.38 o 
  -1   9   5    11644.62    12808.92    190.29 o 
   0   9   5   169180.75   176123.70   2026.53 o 
   1   9   5    21107.12    25155.62    417.66 o 
   2   9   5   133298.77   135129.61   1357.51 o 
   3   9   5    20475.29    22161.02    305.99 o 
   4   9   5    36145.38    35410.51    588.43 o 
   5   9   5     1165.16     1404.78    212.76 o 
   6   9   5    56436.89    55514.61    900.33 o 
   7   9   5     1478.32     1515.42    130.86 o 
   8   9   5    47165.24    45819.83    808.08 o 
   9   9   5     5723.20     5382.33    359.09 o 
  10   9   5    30698.73    29101.62    616.46 o 
  11   9   5      484.30      459.60    189.72 o 
 -13  10   5     8172.49     8784.19    271.94 o 
 -12  10   5     2928.90     3077.20    168.20 o 
 -11  10   5    12194.78    12260.50    291.57 o 
 -10  10   5     2776.44     2617.90    140.75 o 
  -9  10   5    26924.95    25715.09    295.33 o 
  -8  10   5     1309.50     1499.74     69.18 o 
  -7  10   5    21837.35    21099.72    263.76 o 
  -6  10   5     9075.59     9279.62    147.50 o 
  -5  10   5    11509.17    10427.75    173.09 o 
  -4  10   5    10483.80    11563.83    303.58 o 
  -3  10   5    12024.00    12338.82    360.88 o 
  -2  10   5    11039.77    11348.99    172.97 o 
  -1  10   5      594.60      580.09     37.71 o 
   0  10   5      973.78      923.67     40.62 o 
   1  10   5     7999.11     7299.42    145.24 o 
   2  10   5      614.13      763.79     45.78 o 
   3  10   5     4606.91     4274.20     99.57 o 
   4  10   5      555.08      507.72     77.50 o 
   5  10   5     1324.36     1500.67    112.35 o 
   6  10   5     4486.29     4872.59    455.74 o 
   7  10   5       68.91       30.45    115.81 o 
   8  10   5     4224.30     4316.13    191.70 o 
   9  10   5      489.67      334.15    106.01 o 
  10  10   5     6627.69     6858.61    267.39 o 
  11  10   5      200.43      270.68    115.67 o 
 -12  11   5      825.16      987.66    117.89 o 
 -11  11   5     5447.00     5528.47    193.41 o 
 -10  11   5      867.82      962.15    104.18 o 
  -9  11   5      188.38      581.09     52.72 o 
  -8  11   5       49.55       13.88     39.01 o 
  -7  11   5    30651.71    30439.27    349.11 o 
  -6  11   5     2421.66     2572.17    103.67 o 
  -5  11   5    23627.12    24371.19    320.77 o 
  -4  11   5     2380.08     2612.50    183.43 o 
  -3  11   5     9166.54     9376.28    212.84 o 
  -2  11   5      309.85      360.59     59.88 o 
  -1  11   5    17349.55    17005.49    319.16 o 
   0  11   5     1631.06     1596.57     51.48 o 
   1  11   5    35135.70    34897.79    452.16 o 
   2  11   5       52.88       49.75     28.26 o 
   3  11   5      444.27      643.93     67.90 o 
   4  11   5     5009.47     5123.23    160.81 o 
   5  11   5      229.35      298.57     69.61 o 
   6  11   5      356.98      381.74     85.18 o 
   7  11   5       31.86      471.39     95.64 o 
   8  11   5     2036.76     2444.19    168.82 o 
   9  11   5      954.44     1138.49    136.54 o 
  10  11   5       90.95      265.94    157.70 o 
  11  11   5     2082.17     1921.38    186.18 o 
 -12  12   5        7.01      292.36     90.73 o 
 -11  12   5     2306.56     2630.93    150.72 o 
 -10  12   5        0.22       64.64     67.04 o 
  -9  12   5     5560.77     5799.10    119.21 o 
  -8  12   5       65.02       99.08     41.86 o 
  -7  12   5    29493.28    29997.02    345.87 o 
  -6  12   5      386.19      553.73     47.99 o 
  -5  12   5    60755.71    59769.31    678.41 o 
  -4  12   5    76646.36    78995.20   1192.53 o 
  -3  12   5    26723.70    27266.95    469.91 o 
  -2  12   5      557.36      952.62     46.76 o 
  -1  12   5    25061.54    24653.39    341.16 o 
   0  12   5    45681.37    47940.41    515.56 o 
   1  12   5   307631.31   321220.41   3757.14 o 
   2  12   5     9860.55    10991.78    160.74 o 
   3  12   5    58338.96    56609.52    690.82 o 
   4  12   5    53074.76    52968.29    829.63 o 
   5  12   5    12163.94    12422.43    283.94 o 
   6  12   5        4.30       76.09     91.87 o 
   7  12   5    57667.74    55147.73    915.99 o 
   8  12   5     2695.96     2481.85    367.17 o 
   9  12   5    36024.80    35560.70    815.43 o 
  10  12   5      480.97      696.20    209.47 o 
  11  12   5    10478.53    10730.08    355.69 o 
 -12  13   5    19317.73    19516.84    486.88 o 
 -11  13   5     2873.88     3070.95    161.68 o 
 -10  13   5    26473.05    25184.98    441.68 o 
  -9  13   5       85.97      174.24     45.29 o 
  -8  13   5    20133.13    18715.24    250.13 o 
  -7  13   5     4819.84     4612.16    106.96 o 
  -6  13   5     4430.73     4128.88     97.04 o 
  -5  13   5    14484.22    14684.77    306.27 o 
  -4  13   5    71118.44    73768.38   1124.85 o 
  -3  13   5      217.35      144.37     73.31 o 
  -2  13   5    16922.89    16410.29    339.64 o 
  -1  13   5      374.31      422.39     38.38 o 
   0  13   5     2253.44     2140.91     62.20 o 
   1  13   5     3194.26     3141.54     74.80 o 
   2  13   5    11493.97    11250.85    209.72 o 
   3  13   5        0.80       81.71     32.21 o 
   4  13   5      342.57      498.41    140.94 o 
   5  13   5     1412.83     1339.57    108.12 o 
   6  13   5     4094.54     3950.73    374.05 o 
   7  13   5     5005.13     5311.67    207.12 o 
   8  13   5      895.16      946.42    119.28 o 
   9  13   5     7762.92     7685.24    323.78 o 
  10  13   5      917.57      972.50    167.27 o 
  11  13   5     5712.82     5379.95    254.53 o 
 -12  14   5     5972.02     6424.35    264.74 o 
 -11  14   5       95.63      213.47     98.48 o 
 -10  14   5     1329.82     1585.44    147.24 o 
  -9  14   5     3219.08     3146.21     98.51 o 
  -8  14   5     3517.04     3599.12    105.23 o 
  -7  14   5       35.18        5.13     37.21 o 
  -6  14   5    28913.85    28122.97    325.19 o 
  -5  14   5      103.65      175.68     57.31 o 
  -4  14   5     4976.79     5225.40    222.33 o 
  -3  14   5     1614.57     1577.47     64.52 o 
  -2  14   5     4205.80     3998.18     95.18 o 
  -1  14   5     1185.42     1287.58     45.34 o 
   0  14   5     9248.83     9123.42    134.17 o 
   1  14   5     1686.99     1579.56     56.16 o 
   2  14   5    19710.25    19661.52    250.52 o 
   3  14   5       88.82      196.68     35.67 o 
   4  14   5     1292.86     1417.73    102.79 o 
   5  14   5     4659.70     4602.86    318.99 o 
   6  14   5      125.67      287.27    119.10 o 
   7  14   5      312.87      290.51     92.28 o 
   8  14   5     3457.67     3531.38    180.20 o 
   9  14   5     1233.90     1527.01    215.75 o 
  10  14   5       84.54       13.04     99.35 o 
  11  14   5       12.70       68.74    188.52 o 
 -12  15   5     6727.23     7443.59    285.07 o 
 -11  15   5      158.25      434.66    108.81 o 
 -10  15   5     2368.05     2561.95    176.66 o 
  -9  15   5      909.56     1306.46     75.57 o 
  -8  15   5     9799.14     9489.78    170.77 o 
  -7  15   5       45.27       57.56     38.21 o 
  -6  15   5    18041.05    18023.86    292.72 o 
  -5  15   5    12727.92    12354.07    277.67 o 
  -4  15   5    31120.94    29873.73    680.47 o 
  -3  15   5     7680.22     7648.67    199.63 o 
  -2  15   5     3118.77     2225.52     73.50 o 
  -1  15   5     8449.84     8205.37    121.64 o 
   0  15   5     7113.50     5329.18    105.05 o 
   1  15   5     1095.23     1589.99     91.86 o 
   2  15   5    94443.22    96170.59    894.47 o 
   3  15   5    13450.70    12649.61    186.15 o 
   4  15   5    15206.68    15375.91    668.80 o 
   5  15   5     6980.27     6614.18    301.63 o 
   6  15   5    78148.27    74400.09   1160.59 o 
   7  15   5       12.95       50.55     82.52 o 
   8  15   5    43762.69    41614.00    896.82 o 
   9  15   5       46.58      138.65    209.17 o 
  10  15   5     4156.86     4026.72    252.56 o 
  11  15   5     2037.79     2172.19    197.56 o 
 -12  16   5     3071.05     2962.53    361.18 o 
 -11  16   5    26411.80    26208.55   1079.65 o 
 -10  16   5     1193.43     1188.23    130.56 o 
  -9  16   5    30656.98    29538.01    434.51 o 
  -8  16   5      656.93      580.36     56.65 o 
  -7  16   5     5050.49     4810.97    111.50 o 
  -6  16   5     6711.59     6547.08    203.21 o 
  -5  16   5    22297.73    21132.37    408.51 o 
  -4  16   5     4108.58     3899.20    317.79 o 
  -3  16   5    44592.69    43889.12    573.42 o 
  -2  16   5       87.88      240.37     37.80 o 
  -1  16   5     3429.95     3201.96     67.89 o 
   0  16   5     1938.23     2256.85     61.97 o 
   1  16   5      282.16      269.13     33.72 o 
   2  16   5     1070.36     1132.59     57.99 o 
   3  16   5     4692.66     4693.18    140.80 o 
   4  16   5     8839.43     8499.17    215.70 o 
   5  16   5      265.44      307.69     76.57 o 
   6  16   5     2521.09     2828.86    283.38 o 
   7  16   5      915.33      816.10    111.62 o 
   8  16   5      559.76      981.02    120.60 o 
   9  16   5     1027.77     1073.58    178.35 o 
  10  16   5     1018.01     1175.42    150.61 o 
  11  16   5      142.00      180.32    119.06 o 
 -12  17   5        9.45      466.59    338.74 o 
 -11  17   5     3585.45     3949.95    371.95 o 
 -10  17   5     1002.58     1018.60    126.04 o 
  -9  17   5      188.28      575.37     59.00 o 
  -8  17   5    11917.41    11413.16    185.06 o 
  -7  17   5    10367.48    10504.46    171.32 o 
  -6  17   5      176.64      342.08     54.52 o 
  -5  17   5    10822.85    11176.23    469.80 o 
  -4  17   5      155.02      297.11    183.43 o 
  -3  17   5    37151.46    37919.96    509.64 o 
  -2  17   5     9374.75     9524.09    174.48 o 
  -1  17   5    10877.65    11182.13    154.83 o 
   0  17   5     4215.98     4058.29     83.55 o 
   1  17   5     6090.91     6570.66    117.17 o 
   2  17   5     2944.55     2739.16     69.13 o 
   3  17   5    14956.27    14268.66    186.64 o 
   4  17   5     7736.57     7483.56    215.75 o 
   5  17   5     2255.32     2500.22    133.07 o 
   6  17   5     1007.15     1072.29    113.83 o 
   7  17   5      984.03     1104.99    120.27 o 
   8  17   5     5769.72     5657.36    239.39 o 
   9  17   5       15.72       77.85    108.62 o 
  10  17   5     4801.49     4434.49    225.22 o 
  11  17   5        3.89     -149.80    109.39 o 
 -12  18   5      224.44      320.78    141.24 o 
 -11  18   5     4959.08     5208.58    295.05 o 
 -10  18   5       40.11      149.45     87.08 o 
  -9  18   5     6033.62     6344.09    139.13 o 
  -8  18   5     4731.89     5129.53    193.79 o 
  -7  18   5    12890.41    12713.87    217.21 o 
  -6  18   5     8696.35     8758.85    234.34 o 
  -5  18   5    16814.30    17689.99    451.55 o 
  -4  18   5    24998.38    26312.65    972.23 o 
  -3  18   5    69756.15    70394.31    884.13 o 
  -2  18   5     7615.66     7940.23    192.21 o 
  -1  18   5    11188.84    11045.69    153.92 o 
   0  18   5    39749.16    37582.60    424.65 o 
   1  18   5    73051.44    74585.69    793.20 o 
   2  18   5       96.28      326.79     35.75 o 
   3  18   5    25956.19    26579.56    339.57 o 
   4  18   5     4809.86     4615.62    116.63 o 
   5  18   5    44001.00    43825.89    727.04 o 
   6  18   5    17091.39    16737.27    764.85 o 
   7  18   5    19910.53    19885.45    430.80 o 
   8  18   5       77.20      223.84     93.94 o 
   9  18   5    11697.47    12041.51    342.45 o 
  10  18   5     1351.23     1197.16    150.40 o 
  11  18   5     6025.86     5988.43    275.05 o 
 -12  19   5    10199.12    10316.56    489.55 o 
 -11  19   5     1647.15     1775.09    228.62 o 
 -10  19   5    12726.67    12134.15    336.78 o 
  -9  19   5     1178.56     1411.74     88.21 o 
  -8  19   5    68517.13    66381.27    687.66 o 
  -7  19   5      203.07      289.92     58.76 o 
  -6  19   5    32826.82    31569.74    574.89 o 
  -5  19   5     1064.09     1235.34    178.05 o 
  -4  19   5    29338.78    29469.67    531.95 o 
  -3  19   5     1925.00     2011.33    246.82 o 
  -2  19   5    16269.76    16041.63    231.95 o 
  -1  19   5     4155.48     4512.60     84.32 o 
   0  19   5    21950.51    20830.87    260.01 o 
   1  19   5     1154.11     1283.47     59.41 o 
   2  19   5    13643.48    13401.38    175.46 o 
   3  19   5     5961.46     5872.39    125.59 o 
   4  19   5     2497.09     2442.49     89.79 o 
   5  19   5    18014.49    17357.35    305.05 o 
   6  19   5        1.45       94.48     79.00 o 
   7  19   5     1078.43     1262.49    128.01 o 
   8  19   5        6.86      -47.49     81.67 o 
   9  19   5     4998.97     5350.87    297.44 o 
  10  19   5       96.11       91.72    271.11 o 
  11  19   5     2569.20     2926.61    186.62 o 
 -12  20   5       16.86      248.37    147.82 o 
 -11  20   5       96.65      167.57    119.10 o 
 -10  20   5      504.34      602.07    155.01 o 
  -9  20   5     8576.65     8048.27    158.97 o 
  -8  20   5    15531.98    15356.90    228.37 o 
  -7  20   5     2604.99     2843.95    114.40 o 
  -6  20   5     4846.13     4796.05    203.48 o 
  -5  20   5       27.01       46.38     57.45 o 
  -4  20   5     3114.63     3430.70    107.54 o 
  -3  20   5       11.58       44.53     68.47 o 
  -2  20   5    22949.75    22481.00    498.04 o 
  -1  20   5     4324.46     4212.25    244.03 o 
   0  20   5    15723.47    15469.33    207.61 o 
   1  20   5    13179.29    12504.06    182.99 o 
   2  20   5     5524.02     5353.21    100.42 o 
   3  20   5      444.09      491.14     50.84 o 
   4  20   5      808.27      780.03     65.03 o 
   5  20   5      790.13      850.95    114.52 o 
   6  20   5      317.47      460.07     89.05 o 
   7  20   5        4.20       16.31     81.46 o 
   8  20   5      783.85      776.48    118.68 o 
   9  20   5     5239.08     5274.81    227.63 o 
  10  20   5        8.01      -73.04     74.91 o 
  11  20   5      637.88      959.12    154.26 o 
 -12  21   5     3395.75     4107.35    319.59 o 
 -11  21   5      250.47      302.83    136.45 o 
 -10  21   5      253.41      482.37    149.02 o 
  -9  21   5      337.09      575.17     69.41 o 
  -8  21   5    17856.36    16791.89    307.16 o 
  -7  21   5    14328.46    13828.46    257.80 o 
  -6  21   5     6986.96     6922.55    215.96 o 
  -5  21   5     1698.79     1885.18    128.24 o 
  -4  21   5    15655.56    15307.18    269.27 o 
  -3  21   5     2487.19     2519.55     93.21 o 
  -2  21   5    21364.27    20759.38    322.86 o 
  -1  21   5    52438.29    51702.39    679.83 o 
   0  21   5    33370.06    33769.49    393.07 o 
   1  21   5    17252.84    17144.58    231.99 o 
   2  21   5    22730.31    22780.70    263.26 o 
   3  21   5      123.92      192.31     43.29 o 
   4  21   5     3763.44     3974.81    111.50 o 
   5  21   5    17349.39    16946.05    299.77 o 
   6  21   5    20041.63    19243.03    365.39 o 
   7  21   5     5948.82     5877.13    180.37 o 
   8  21   5     6986.92     6495.10    197.96 o 
   9  21   5     4992.59     5012.63    185.07 o 
  10  21   5     3182.00     3322.99    178.40 o 
  11  21   5     3312.49     3360.29    201.41 o 
 -12  22   5     2783.95     2972.04    316.00 o 
 -11  22   5     8311.81     8821.56    436.89 o 
 -10  22   5      551.34      630.80    158.60 o 
  -9  22   5    34323.29    32897.72    453.00 o 
  -8  22   5      929.93     1109.51     96.83 o 
  -7  22   5    20664.92    19553.28    760.96 o 
  -6  22   5    10951.58     9859.46    265.42 o 
  -5  22   5     7137.79     7060.43    215.63 o 
  -4  22   5     1747.18     1706.66     88.76 o 
  -3  22   5     9440.82     9487.95    190.61 o 
  -2  22   5     4752.62     4931.27    197.95 o 
  -1  22   5    44667.45    43920.29    595.33 o 
   0  22   5    11026.39    10725.81    159.65 o 
   1  22   5     4763.70     4851.98    103.07 o 
   2  22   5      398.75      444.15     41.99 o 
   3  22   5     3185.06     3311.67     96.72 o 
   4  22   5     4707.89     4463.04    129.57 o 
   5  22   5     1172.01     1368.88    102.37 o 
   6  22   5        6.95      216.56     66.93 o 
   7  22   5        3.28       58.69     62.79 o 
   8  22   5       33.63      200.60     74.21 o 
   9  22   5     4735.96     4649.98    179.81 o 
  10  22   5       39.03      137.74     87.74 o 
 -11  23   5     1899.00     1951.64    250.76 o 
 -10  23   5      393.41      508.11    154.41 o 
  -9  23   5     4732.21     4434.44    139.75 o 
  -8  23   5     1859.43     1710.16    135.91 o 
  -7  23   5    12194.92    12045.16    308.35 o 
  -6  23   5     6842.12     6758.64    215.53 o 
  -5  23   5      500.38      572.47    150.22 o 
  -4  23   5       19.85      -36.43     42.83 o 
  -3  23   5     8181.51     8305.21    242.09 o 
  -2  23   5       45.49       55.66     76.01 o 
  -1  23   5    13876.80    13506.40    261.24 o 
   0  23   5        2.81       24.58     40.25 o 
   1  23   5     3661.98     3368.42     86.46 o 
   2  23   5     1402.89     1374.14     62.12 o 
   3  23   5     8419.70     8177.95    155.84 o 
   4  23   5     7937.02     7750.77    159.60 o 
   5  23   5      114.90      105.52     72.37 o 
   6  23   5    13110.40    13025.74    267.44 o 
   7  23   5     2963.01     2854.87    138.40 o 
   8  23   5     3978.42     3746.26    158.19 o 
   9  23   5      458.31      516.77     94.18 o 
  10  23   5     2738.80     2987.93    181.24 o 
 -11  24   5     1286.51     1260.39    213.66 o 
 -10  24   5       51.05      117.30    126.28 o 
  -9  24   5     1574.66     1722.60    104.63 o 
  -8  24   5      864.69      868.54    108.90 o 
  -7  24   5     5707.80     5625.51    203.76 o 
  -6  24   5     4181.84     4031.05    181.94 o 
  -5  24   5       38.08      146.23     70.32 o 
  -4  24   5     3354.68     3618.87    119.38 o 
  -3  24   5    24842.35    24757.83    473.27 o 
  -2  24   5    29288.19    29945.26    443.51 o 
  -1  24   5     8970.50     9097.26    191.37 o 
   0  24   5    27058.55    27350.93    332.99 o 
   1  24   5    21681.31    20357.66    270.34 o 
   2  24   5     3037.34     3082.63     90.41 o 
   3  24   5     2303.04     2593.13     90.58 o 
   4  24   5    10145.40    10046.71    186.49 o 
   5  24   5    60778.68    59810.30    795.92 o 
   6  24   5    19373.25    18468.85    334.24 o 
   7  24   5     3555.38     3440.15    143.71 o 
   8  24   5      350.91      301.60     81.49 o 
   9  24   5    14684.33    14762.06    355.34 o 
  10  24   5      735.50      867.19    117.39 o 
 -11  25   5     1004.14     1137.71    210.07 o 
 -10  25   5     8040.84     8288.32    421.33 o 
  -9  25   5     1567.16     1898.43    109.72 o 
  -8  25   5    16698.74    16806.58    739.42 o 
  -7  25   5      123.33      155.60     89.17 o 
  -6  25   5    12435.58    11878.52    343.83 o 
  -5  25   5      740.62      944.74    105.37 o 
  -4  25   5    26273.32    25636.11    398.71 o 
  -3  25   5     6274.23     6287.11    158.99 o 
  -2  25   5    34632.57    32973.00    482.29 o 
  -1  25   5     9883.61     9225.56    196.39 o 
   0  25   5    13873.36    13783.19    254.76 o 
   1  25   5       63.54      101.87     36.28 o 
   2  25   5      121.34      167.62     42.10 o 
   3  25   5     1113.12     1066.03     70.68 o 
   4  25   5     5017.63     5187.46    132.55 o 
   5  25   5     7750.65     7928.50    341.97 o 
   6  25   5     4819.16     4721.31    155.36 o 
   7  25   5      436.56      508.23     82.92 o 
   8  25   5        5.69      -90.35     60.40 o 
   9  25   5     4410.67     4971.60    282.54 o 
  10  25   5      387.36      530.36    105.97 o 
 -11  26   5     1950.47     1663.17    242.98 o 
 -10  26   5     1815.57     1895.98    246.57 o 
  -9  26   5     7384.08     7235.83    180.79 o 
  -8  26   5     4513.38     4439.65    243.88 o 
  -7  26   5     2732.81     2741.91    151.71 o 
  -6  26   5        5.83       34.00     62.37 o 
  -5  26   5    18885.79    18710.58    323.09 o 
  -4  26   5    12139.42    11926.47    235.90 o 
  -3  26   5       92.58      215.83     74.01 o 
  -2  26   5     4915.43     5645.65    486.58 o 
  -1  26   5       91.64      296.12     56.20 o 
   0  26   5       25.96      179.58     66.86 o 
   1  26   5       39.20       87.97     33.19 o 
   2  26   5      437.78      443.35     50.12 o 
   3  26   5     2057.75     1996.95    129.06 o 
   4  26   5    14932.59    14133.39    233.65 o 
   5  26   5     3573.15     3504.34    116.49 o 
   6  26   5      273.14      219.09     67.34 o 
   7  26   5      916.93     1004.17     98.55 o 
   8  26   5      265.21      181.08     76.86 o 
   9  26   5     2306.58     2243.49    154.28 o 
  10  26   5      269.25      195.10     97.76 o 
 -11  27   5     1190.07     1032.37    213.06 o 
 -10  27   5     2284.46     2448.97    280.69 o 
  -9  27   5     1144.21     1252.66    110.42 o 
  -8  27   5    12351.14    11684.67    400.08 o 
  -7  27   5     2713.78     3054.30    275.60 o 
  -6  27   5      196.06      230.04    135.56 o 
  -5  27   5     2384.93     2906.05    118.65 o 
  -4  27   5       13.24      284.09     74.72 o 
  -3  27   5    14096.29    13950.29    335.78 o 
  -2  27   5    19028.02    19248.15    327.74 o 
  -1  27   5    11094.23    11338.77    228.84 o 
   0  27   5     4146.78     4225.81    135.15 o 
   1  27   5     1612.60     1566.23     80.55 o 
   2  27   5      802.99      801.26     60.26 o 
   3  27   5     3882.51     3642.81    106.68 o 
   4  27   5     6163.15     6131.32    169.33 o 
   5  27   5     4089.05     4232.58    127.11 o 
   6  27   5     1810.44     1934.92    120.36 o 
   7  27   5     5761.96     5443.05    177.80 o 
   8  27   5      154.21      235.79     99.31 o 
   9  27   5     1174.96     1385.29    129.59 o 
  10  27   5     2136.55     2279.11    301.62 o 
 -11  28   5    14399.01    14237.79    606.86 o 
 -10  28   5     2656.89     2841.57    295.05 o 
  -9  28   5    22813.94    21331.23    663.41 o 
  -8  28   5      162.70      315.70     88.21 o 
  -7  28   5    19777.01    19451.68    440.82 o 
  -6  28   5    15480.10    15827.83    379.98 o 
  -5  28   5    47549.00    46721.18    757.32 o 
  -4  28   5    22324.28    22138.73    369.65 o 
  -3  28   5     9055.79     8871.33    201.88 o 
  -2  28   5     1355.03     1473.11     96.47 o 
  -1  28   5    32655.14    31328.46    474.15 o 
   0  28   5      821.94      738.15     76.30 o 
   1  28   5     4578.21     4677.70    131.04 o 
   2  28   5      944.29      971.61     65.62 o 
   3  28   5     5119.73     5231.66    197.83 o 
   4  28   5     3545.06     3548.05    115.16 o 
   5  28   5     3213.25     3241.73    115.16 o 
   6  28   5      746.84      751.19     89.33 o 
   7  28   5       70.51      171.71     71.70 o 
   8  28   5      224.93      214.31     77.19 o 
   9  28   5       41.03      105.20     82.84 o 
  10  28   5      205.71      663.21    139.65 o 
 -11  29   5      200.98      396.19    173.56 o 
 -10  29   5     6102.87     5749.58    366.87 o 
  -9  29   5     1038.62     1296.96    135.94 o 
  -8  29   5       41.49       84.65     74.48 o 
  -7  29   5       12.08      171.08    142.44 o 
  -6  29   5     1307.80     1344.75    125.42 o 
  -5  29   5      733.03      929.71     84.01 o 
  -4  29   5     2286.53     2519.37    113.95 o 
  -3  29   5     9085.92     9115.63    209.51 o 
  -2  29   5     5077.58     5387.49    350.26 o 
  -1  29   5     3803.37     4168.96    136.96 o 
   0  29   5     1035.64      999.12     84.97 o 
   1  29   5       60.99      131.22     52.29 o 
   2  29   5     7336.71     6565.49    170.26 o 
   3  29   5     9931.27     9192.89    317.54 o 
   4  29   5     1409.19     1513.60     88.74 o 
   5  29   5     2334.14     2351.38    105.16 o 
   6  29   5     1478.62     1586.29    113.29 o 
   7  29   5     1817.63     1898.91    129.76 o 
   8  29   5     1989.64     2068.38    186.92 o 
   9  29   5      147.61      303.58    116.76 o 
 -10  30   5     1001.59     1123.94    208.87 o 
  -9  30   5     5476.67     5432.97    224.69 o 
  -8  30   5     1616.92     1768.00    152.74 o 
  -7  30   5     5657.07     5219.12    211.66 o 
  -6  30   5     1720.98     2042.16    154.19 o 
  -5  30   5      241.19      429.91     68.26 o 
  -4  30   5      856.26      940.19    120.04 o 
  -3  30   5    13846.55    13869.90    273.11 o 
  -2  30   5    37047.03    35399.66    531.44 o 
  -1  30   5    10182.66    10594.35    231.36 o 
   0  30   5      288.39      423.74     67.31 o 
   1  30   5     1738.90     2152.12    105.20 o 
   2  30   5     9309.08     9188.71    207.92 o 
   3  30   5       58.54      261.55     62.72 o 
   4  30   5     6589.05     6457.50    150.60 o 
   5  30   5     5781.11     5695.94    149.44 o 
   6  30   5     3349.12     3328.49    139.76 o 
   7  30   5     2294.69     2205.34    137.39 o 
   8  30   5     3075.04     2962.36    209.53 o 
   9  30   5      894.99     1335.10    164.80 o 
 -10  31   5     9123.00     8490.60    450.65 o 
  -9  31   5      719.30      708.69    113.54 o 
  -8  31   5    14014.40    13371.38    395.59 o 
  -7  31   5     2024.75     2355.23    281.88 o 
  -6  31   5    21499.95    20355.17    460.74 o 
  -5  31   5    10648.42    11071.96    266.07 o 
  -4  31   5     1107.47     1259.72     97.15 o 
  -3  31   5      107.26      331.72     67.14 o 
  -2  31   5     7986.34     8490.52    244.16 o 
  -1  31   5     7946.65     8121.84    199.44 o 
   0  31   5    11562.02    11575.11    247.57 o 
   1  31   5    11388.17    10956.03    231.19 o 
   2  31   5     4023.37     4371.89    250.81 o 
   3  31   5     4454.40     4190.32    144.27 o 
   4  31   5     2112.26     2152.84    120.08 o 
   5  31   5     1329.83     1311.89    106.14 o 
   6  31   5     1045.65     1056.62     98.03 o 
   7  31   5       99.54       96.58     86.07 o 
   8  31   5      106.74      126.49     99.42 o 
   9  31   5       52.15      121.04    109.18 o 
 -10  32   5      179.16      308.81    156.20 o 
  -9  32   5     1229.17     1537.57    153.72 o 
  -8  32   5     1883.85     2113.49    170.38 o 
  -7  32   5      562.85      765.92    132.56 o 
  -6  32   5      553.45      744.25    109.83 o 
  -5  32   5     3236.04     3180.24    168.38 o 
  -4  32   5        2.10      -55.41     54.63 o 
  -3  32   5     3253.33     3871.27    298.41 o 
  -2  32   5     1968.16     2267.63    118.99 o 
  -1  32   5      106.67      280.18     76.62 o 
   0  32   5    16800.76    15879.32    383.33 o 
   1  32   5     1449.98     1578.81    102.61 o 
   2  32   5      224.83      229.02     61.64 o 
   3  32   5     5352.42     5420.70    165.93 o 
   4  32   5      526.69      547.90     78.60 o 
   5  32   5     3523.08     3264.44    144.31 o 
   6  32   5     1831.64     1718.23    222.04 o 
   7  32   5     5285.06     5668.78    357.89 o 
   8  32   5     6907.77     7074.60    277.47 o 
   9  32   5     3197.94     3684.62    234.23 o 
 -10  33   5     3720.94     3546.58    311.81 o 
  -9  33   5       52.40      115.57     97.85 o 
  -8  33   5       41.83        5.04     79.91 o 
  -7  33   5     3805.03     3970.51    317.19 o 
  -6  33   5      598.28      667.36    108.37 o 
  -5  33   5     5860.10     6097.70    234.67 o 
  -4  33   5      586.53      640.87     92.23 o 
  -3  33   5    27130.22    26098.98    521.09 o 
  -2  33   5    12104.17    12241.56    423.12 o 
  -1  33   5     8903.79     8695.72    212.98 o 
   0  33   5     2674.67     3596.35    173.11 o 
   1  33   5    16222.47    15615.11    294.56 o 
   2  33   5       15.63      151.41     59.05 o 
   3  33   5    20000.69    19996.55    357.90 o 
   4  33   5     1990.53     2052.58    117.15 o 
   5  33   5      848.39     1044.52    135.74 o 
   6  33   5       18.25        7.18    109.52 o 
   7  33   5     5111.76     4933.85    336.34 o 
   8  33   5      170.30      363.28    162.79 o 
   9  33   5     3539.62     3684.83    375.84 o 
 -10  34   5      673.55      725.36    201.69 o 
  -9  34   5     9944.62     9750.88    530.25 o 
  -8  34   5      757.66      583.85    111.70 o 
  -7  34   5    11487.13    11159.24    333.94 o 
  -6  34   5     7660.75     7405.69    261.16 o 
  -5  34   5    21213.28    20251.18    471.05 o 
  -4  34   5     9046.95     8820.12    221.20 o 
  -3  34   5     5991.84     6655.00    190.42 o 
  -2  34   5     5173.17     5434.52    171.38 o 
  -1  34   5    17519.20    16727.24    322.12 o 
   0  34   5     7117.23     7294.50    245.64 o 
   1  34   5     2849.82     3291.02    129.71 o 
   2  34   5     5693.69     5657.17    165.64 o 
   3  34   5     3988.72     4117.90    234.60 o 
   4  34   5      140.72      269.80     92.33 o 
   5  34   5     1770.71     2157.05    229.22 o 
   6  34   5      576.65      472.20    157.40 o 
   7  34   5     3589.97     3851.20    307.62 o 
   8  34   5     1584.07     2085.70    278.89 o 
  -9  35   5       12.10       52.50     89.47 o 
  -8  35   5      366.77      437.26    106.33 o 
  -7  35   5        2.26      140.44     87.89 o 
  -6  35   5     5711.56     5217.90    272.61 o 
  -5  35   5        0.73      134.06     82.22 o 
  -4  35   5      873.02      972.88    148.34 o 
  -3  35   5     1293.23     1487.32    125.15 o 
  -2  35   5     6563.94     6471.22    188.77 o 
  -1  35   5     3822.57     4066.48    189.06 o 
   0  35   5      626.87      728.51    110.87 o 
   1  35   5     3696.41     3343.11    129.69 o 
   2  35   5      616.82      877.84    113.87 o 
   3  35   5       36.74       26.30     82.07 o 
   4  35   5     2217.87     2058.43    175.11 o 
   5  35   5      361.58      355.66    117.90 o 
   6  35   5     8942.85     8463.67    429.11 o 
   7  35   5     2210.18     2140.76    266.32 o 
   8  35   5     1031.45     1187.38    238.19 o 
  -9  36   5        4.07       59.94     89.27 o 
  -8  36   5      178.38      295.23    134.06 o 
  -7  36   5        5.64     -112.78     75.19 o 
  -6  36   5      519.78      797.76    160.39 o 
  -5  36   5       11.68      219.78    140.64 o 
  -4  36   5     1043.68     1268.81    141.65 o 
  -3  36   5      706.57      917.71     94.52 o 
  -2  36   5     3162.44     3576.57    145.03 o 
  -1  36   5     4354.44     4647.62    398.89 o 
   0  36   5     2322.84     2142.83    162.20 o 
   1  36   5      423.12      564.28    152.01 o 
   2  36   5    28523.33    27350.02    589.16 o 
   3  36   5      309.50      256.88     93.78 o 
   4  36   5     1186.45     1058.61    134.42 o 
   5  36   5     1137.37     1107.79    143.28 o 
   6  36   5      404.82      358.49    153.81 o 
   7  36   5        4.74      -73.01    126.88 o 
   8  36   5     4926.75     5111.60    371.65 o 
  -9  37   5      917.18      817.03    134.23 o 
  -8  37   5     1988.02     1874.25    269.61 o 
  -7  37   5      716.67      614.81    115.55 o 
  -6  37   5     7924.93     7611.24    437.79 o 
  -5  37   5    17753.39    17173.08    700.22 o 
  -4  37   5    10795.42    10339.41    320.18 o 
  -3  37   5     3020.44     3286.13    141.67 o 
  -2  37   5    10703.87     9976.52    304.76 o 
  -1  37   5     2708.95     2869.74    164.88 o 
   0  37   5     4298.38     4391.81    208.57 o 
   1  37   5     3194.29     2987.79    169.05 o 
   2  37   5     8496.47     8465.44    285.64 o 
   3  37   5     6747.28     6380.31    251.06 o 
   4  37   5     2131.54     2285.91    193.91 o 
   5  37   5     1119.05     1335.30    152.35 o 
   6  37   5     1661.28     1702.07    235.80 o 
   7  37   5      192.38      260.94    150.22 o 
   8  37   5     1516.81     1961.81    283.08 o 
  -9  38   5      722.80      614.36    167.57 o 
  -8  38   5      283.83      257.13    105.31 o 
  -7  38   5     1791.68     1818.78    169.92 o 
  -6  38   5       22.24      -20.09     83.26 o 
  -5  38   5     1579.18     2200.69    180.12 o 
  -4  38   5     3784.54     3869.80    251.66 o 
  -3  38   5      675.38      768.07     93.33 o 
  -2  38   5     2743.90     2965.33    179.66 o 
  -1  38   5     1627.08     1521.25    144.01 o 
   0  38   5       55.97      212.75     89.87 o 
   1  38   5       95.88      224.03     93.48 o 
   2  38   5      274.82      352.87    101.25 o 
   3  38   5     3320.65     3476.95    384.52 o 
   4  38   5     3501.48     3740.67    207.65 o 
   5  38   5     1088.93      952.06    140.25 o 
   6  38   5      799.92      856.42    197.50 o 
   7  38   5     5214.51     4585.54    347.72 o 
   8  38   5       61.02      127.48    164.58 o 
  -8  39   5       23.38       32.86     91.95 o 
  -7  39   5      116.01       86.67     95.62 o 
  -6  39   5     2995.13     2795.00    189.77 o 
  -5  39   5     7862.46     7510.80    495.24 o 
  -4  39   5      669.05      724.06    123.11 o 
  -3  39   5     1729.68     2110.05    168.87 o 
  -2  39   5     2477.80     2916.05    184.37 o 
  -1  39   5       67.38      291.10    111.92 o 
   0  39   5      352.32      423.96    105.24 o 
   1  39   5    10961.68    10036.16    318.38 o 
   2  39   5      523.75      923.58    132.54 o 
   3  39   5    13926.33    13993.99    546.71 o 
   4  39   5     5246.40     5416.26    368.36 o 
   5  39   5       72.31       55.90    128.67 o 
   6  39   5     4971.89     5143.92    349.51 o 
   7  39   5      869.48     1013.82    211.26 o 
  -8  40   5      468.37      540.43    183.13 o 
  -7  40   5     3090.38     2979.82    333.35 o 
  -6  40   5     6598.81     6157.37    258.53 o 
  -5  40   5    21214.90    19972.40    744.51 o 
  -4  40   5     7278.34     7106.92    414.15 o 
  -3  40   5     5632.28     5194.19    350.71 o 
  -2  40   5     6250.96     6567.71    255.20 o 
  -1  40   5     2007.65     1946.53    170.38 o 
   0  40   5     2576.59     1933.27    322.58 o 
   1  40   5     6919.82     6841.14    289.96 o 
   2  40   5     8000.79     7974.77    291.31 o 
   3  40   5     7087.16     7177.80    280.25 o 
   4  40   5      295.28      391.10    110.81 o 
   5  40   5      714.10      869.12    141.01 o 
   6  40   5      138.22      164.07    131.07 o 
   7  40   5     2862.05     3036.68    338.14 o 
  -8  41   5      894.20      582.32    203.48 o 
  -7  41   5      700.37      573.94    187.32 o 
  -6  41   5      957.77      893.53    223.23 o 
  -5  41   5       36.39       31.12    137.65 o 
  -4  41   5       36.41      373.45    162.19 o 
  -3  41   5      616.49      714.58    192.71 o 
  -2  41   5     1010.53     1200.12    181.64 o 
  -1  41   5      201.97      340.06    102.93 o 
   0  41   5      175.65      220.83     96.71 o 
   1  41   5      382.10      303.29    105.90 o 
   2  41   5     7382.25     7167.96    277.10 o 
   3  41   5        5.39      335.80    105.36 o 
   4  41   5       13.28      -21.40     84.43 o 
   5  41   5      694.29      833.80    138.06 o 
   6  41   5      426.33      225.08    112.53 o 
   7  41   5      155.46     -119.70    129.27 o 
  -8  42   5     1074.39     1215.51    248.37 o 
  -7  42   5       13.94      125.68    161.59 o 
  -6  42   5     2257.07     2116.22    292.06 o 
  -5  42   5      342.67      278.29    163.38 o 
  -4  42   5     1355.16     1662.57    260.94 o 
  -3  42   5     1401.41     1572.20    252.56 o 
  -2  42   5       31.69      189.43     99.07 o 
  -1  42   5     2193.39     2149.95    179.80 o 
   0  42   5     1327.03     1554.03    162.06 o 
   1  42   5      828.96      997.92    162.19 o 
   2  42   5     7510.49     7763.29    372.25 o 
   3  42   5    10018.47    10003.30    502.12 o 
   4  42   5     1636.61     1910.37    181.50 o 
   5  42   5    10924.71    11010.42    375.96 o 
   6  42   5     1020.93     1185.71    163.38 o 
  -7  43   5     2049.00     2447.18    316.00 o 
  -6  43   5     3853.28     4199.52    351.31 o 
  -5  43   5     3960.87     3794.35    328.56 o 
  -4  43   5     8768.45     8278.74    463.22 o 
  -3  43   5     4133.28     3523.24    310.61 o 
  -2  43   5     5010.50     4572.97    348.91 o 
  -1  43   5     2944.32     2532.34    181.90 o 
   0  43   5     2514.26     2502.07    195.71 o 
   1  43   5     2800.07     3169.41    255.55 o 
   2  43   5     7681.20     8063.81    302.07 o 
   3  43   5      949.48     1221.72    151.16 o 
   4  43   5     3354.53     3316.64    336.05 o 
   5  43   5      142.39      353.82    119.08 o 
   6  43   5     1275.75     1470.60    182.32 o 
  -7  44   5     2999.14     3434.07    374.65 o 
  -6  44   5      327.47      271.11    169.37 o 
  -5  44   5      313.32      454.24    190.32 o 
  -4  44   5     1716.16     1832.54    270.51 o 
  -3  44   5       22.47       77.80    144.83 o 
  -2  44   5     2028.78     1917.52    276.50 o 
  -1  44   5       27.55       53.71    192.71 o 
   0  44   5      383.38      551.97    117.82 o 
   1  44   5      122.06      189.25     98.34 o 
   2  44   5       63.84      201.17    104.16 o 
   3  44   5     3609.59     3614.88    214.38 o 
   4  44   5      646.79      711.19    137.60 o 
   5  44   5      243.57      145.89    105.59 o 
   6  44   5      511.21      666.64    143.43 o 
  -6  45   5      808.24      566.16    202.88 o 
  -5  45   5     2276.28     1974.38    289.06 o 
  -4  45   5     1127.71      882.75    226.82 o 
  -3  45   5     2540.80     2703.32    326.17 o 
  -2  45   5     2340.18     2772.15    318.99 o 
  -1  45   5     2739.17     2867.91    221.44 o 
   0  45   5     1031.63     1116.16    235.20 o 
   1  45   5     4327.81     4419.60    227.50 o 
   2  45   5     2951.55     2958.91    316.00 o 
   3  45   5      848.17     1010.88    149.07 o 
   4  45   5     2704.17     2803.55    225.93 o 
   5  45   5      621.74      456.11    229.82 o 
  -6  46   5      590.91      214.85    173.56 o 
  -5  46   5     2120.12     1825.96    288.47 o 
  -4  46   5     4000.57     4064.26    347.72 o 
  -3  46   5     4998.64     5143.32    385.42 o 
  -2  46   5     9522.24     8563.62    482.37 o 
  -1  46   5     1771.98     1979.76    284.28 o 
   0  46   5      674.62      525.74    121.90 o 
   1  46   5     2285.64     2631.40    209.61 o 
   2  46   5     4412.02     4329.43    232.48 o 
   3  46   5     3484.97     3427.76    248.78 o 
   4  46   5     1722.71     2380.87    212.61 o 
   5  46   5      833.68      996.30    200.79 o 
  -5  47   5       10.92      -42.49    158.00 o 
  -4  47   5      406.63      447.66    198.69 o 
  -3  47   5      617.14      928.24    221.44 o 
  -2  47   5      626.41      943.80    219.04 o 
  -1  47   5     1447.60     1715.84    278.29 o 
   0  47   5        3.28      -12.73     94.85 o 
   1  47   5       75.09      261.01    116.40 o 
   2  47   5      637.28      576.47    134.10 o 
   3  47   5      721.44      833.37    150.26 o 
   4  47   5      996.64     1236.87    170.54 o 
  -5  48   5       16.49      270.51    176.55 o 
  -4  48   5       49.22      119.10    171.76 o 
  -3  48   5     7572.17     8044.14    481.18 o 
  -2  48   5        7.11      201.09    163.38 o 
  -1  48   5     3995.01     4298.87    418.34 o 
   0  48   5     3356.16     3210.92    221.90 o 
   1  48   5     4850.64     5136.37    255.49 o 
   2  48   5       37.11      221.08    113.29 o 
   3  48   5     5649.79     5226.88    267.15 o 
   4  48   5     2840.53     3127.04    247.07 o 
  -4  49   5     1851.84     1973.78    308.22 o 
  -3  49   5     8319.97     7934.02    482.37 o 
  -2  49   5     3339.04     2986.40    351.90 o 
  -1  49   5     2709.08     3108.49    367.47 o 
   0  49   5     3133.80     3098.32    363.87 o 
   1  49   5      452.26      729.37    161.29 o 
   2  49   5     6072.09     5977.03    284.87 o 
   3  49   5       66.12      307.07    146.63 o 
  -4  50   5      529.28      631.39    222.63 o 
  -3  50   5        9.46      -45.48    160.39 o 
  -2  50   5      749.92     1011.43    238.79 o 
  -1  50   5      481.06      949.78    247.17 o 
   0  50   5     4282.32     4262.96    373.45 o 
   1  50   5       34.53     -116.39     97.98 o 
   2  50   5      358.71      517.13    135.79 o 
  -2  51   5     3395.54     3283.25    376.44 o 
  -1  51   5      974.97     1004.25    256.75 o 
   0  51   5     3365.77     4030.75    411.75 o 
   1  51   5       39.42      115.51    163.98 o 
 -12   0   6     1256.58     1810.99    263.33 o 
 -10   0   6      171.97      578.09     99.35 o 
  -8   0   6    19757.60    20641.50    572.14 o 
  -6   0   6     5117.34     5966.45    149.61 o 
  -4   0   6   131576.41   136591.34   1675.17 o 
  -2   0   6    77152.80    81529.92   1015.94 o 
   0   0   6    72206.05    74605.72   1181.10 o 
   2   0   6    25762.78    25660.86    352.86 o 
   4   0   6   234767.00   236876.22   3714.16 o 
   6   0   6    25162.67    25279.11    690.04 o 
   8   0   6     4250.26     4797.40    292.66 o 
  10   0   6    18522.22    17287.03    628.40 o 
 -13   1   6     1235.49     1302.89    248.97 o 
 -12   1   6    18098.34    18138.45    480.10 o 
 -11   1   6      130.76      308.52     99.80 o 
 -10   1   6    21308.23    20418.21    276.63 o 
  -9   1   6     3055.95     3260.29     98.23 o 
  -8   1   6    40854.62    39464.85    543.14 o 
  -7   1   6       78.43       78.26     82.19 o 
  -6   1   6    18606.04    19656.57    239.39 o 
  -5   1   6       16.73      -39.10     43.40 o 
  -4   1   6    90678.40    93475.23    827.57 o 
  -3   1   6    11619.77    11087.83    156.59 o 
  -2   1   6    63784.95    62433.46    559.69 o 
  -1   1   6        7.90      -33.69     22.85 o 
   0   1   6     2678.23     2476.70     71.80 o 
   1   1   6     7139.28     6475.38     91.07 o 
   2   1   6     6969.25     6831.97    100.16 o 
   3   1   6    10822.98    10296.75    142.34 o 
   4   1   6     1827.66     1848.79    190.71 o 
   5   1   6     2419.48     2397.74    127.58 o 
   6   1   6      670.93      879.28    103.81 o 
   7   1   6     1061.38     1032.72    117.59 o 
   8   1   6      432.79      442.10     99.74 o 
   9   1   6     2382.11     2435.59    216.65 o 
  10   1   6     1190.41     1142.28    148.95 o 
  11   1   6     4943.95     4601.82    380.33 o 
 -13   2   6     8743.53     8564.82    478.78 o 
 -12   2   6     6531.11     6962.96    438.98 o 
 -11   2   6    18524.44    17830.42    496.96 o 
 -10   2   6     1214.86     1460.16     80.48 o 
  -9   2   6    18808.35    18101.60    247.13 o 
  -8   2   6     1124.27     1233.94    113.33 o 
  -7   2   6    64282.55    62943.16    809.23 o 
  -6   2   6     8744.56     8700.42    135.86 o 
  -5   2   6    34306.85    34937.81    371.16 o 
  -4   2   6     2684.75     2828.17    162.37 o 
  -3   2   6    45859.77    45080.01    419.95 o 
  -2   2   6    16564.31    16013.90    218.13 o 
  -1   2   6    13497.15    12556.78    271.66 o 
   0   2   6     1291.64     1330.97     50.21 o 
   1   2   6     1612.94     1546.51     68.83 o 
   2   2   6     9791.86     9269.57    122.34 o 
   3   2   6    20586.86    20541.80    221.67 o 
   4   2   6    12934.27    12438.83    180.78 o 
   5   2   6       38.28      126.88     92.76 o 
   6   2   6     1143.17     1341.20    119.08 o 
   7   2   6     1026.83     1082.83    117.17 o 
   8   2   6      968.40      948.04    120.53 o 
   9   2   6     4505.44     4765.55    284.28 o 
  10   2   6     2606.56     2604.48    199.48 o 
  11   2   6       84.22      388.40    152.01 o 
 -13   3   6        3.18      380.03    196.90 o 
 -12   3   6        0.59      254.06    128.07 o 
 -11   3   6      310.04      758.77     98.51 o 
 -10   3   6        3.48      163.67     47.42 o 
  -9   3   6      591.50      897.48     69.95 o 
  -8   3   6      503.87      526.43     56.51 o 
  -7   3   6    35041.24    35601.92    445.05 o 
  -6   3   6    14143.71    13568.42    210.63 o 
  -5   3   6    13617.55    14047.95    196.05 o 
  -4   3   6     1078.85     1728.98    112.63 o 
  -3   3   6    69197.46    69296.05    666.17 o 
  -2   3   6    15684.32    16288.34    270.64 o 
  -1   3   6    46157.71    46633.99    577.74 o 
   0   3   6    27434.92    29393.73    343.69 o 
   1   3   6    79937.00    81772.68    759.56 o 
   2   3   6    30695.04    33267.26    334.96 o 
   3   3   6    35206.53    35620.04    354.76 o 
   4   3   6     4469.48     5336.94    158.25 o 
   5   3   6    56510.32    55404.04    886.99 o 
   6   3   6      368.54      402.49     85.06 o 
   7   3   6    18910.38    18340.28    407.73 o 
   8   3   6     2116.31     2171.56    164.88 o 
   9   3   6    22839.39    21564.45    626.61 o 
  10   3   6      811.16     1081.52    160.99 o 
  11   3   6    13028.39    12630.62    437.79 o 
 -13   4   6     9825.81    10034.08    506.31 o 
 -12   4   6      900.30     1247.23    233.41 o 
 -11   4   6     8612.52     8376.98    232.72 o 
 -10   4   6      660.87      759.17     64.93 o 
  -9   4   6    13713.81    13006.94    219.55 o 
  -8   4   6     1234.15     1348.63     74.32 o 
  -7   4   6    53953.40    52510.66    614.85 o 
  -6   4   6     5342.28     5429.53    120.71 o 
  -5   4   6     6684.60     6734.40    109.67 o 
  -4   4   6     2513.88     2460.45     81.52 o 
  -3   4   6    32165.47    31813.35    379.72 o 
  -2   4   6     2153.69     2114.21    121.22 o 
  -1   4   6    30704.09    29224.79    385.09 o 
   0   4   6     3959.28     3900.63     84.63 o 
   1   4   6     4731.87     4503.46     78.55 o 
   2   4   6     8930.67     8294.04    113.35 o 
   3   4   6     2445.94     2398.42     57.61 o 
   4   4   6     1421.63     1466.70     45.23 o 
   5   4   6        6.06      232.79     74.51 o 
   6   4   6     8724.35     8825.83    248.18 o 
   7   4   6        5.17      120.19     80.09 o 
   8   4   6      333.07      433.62    112.51 o 
   9   4   6     3093.08     3390.20    187.24 o 
  10   4   6      123.82      153.44    103.47 o 
  11   4   6      316.54      572.14    195.70 o 
 -13   5   6     3836.49     3839.24    326.17 o 
 -12   5   6     9945.16     9767.00    318.52 o 
 -11   5   6     1153.76     1296.64    140.60 o 
 -10   5   6    16792.20    16495.10    264.04 o 
  -9   5   6      260.74      211.02     47.86 o 
  -8   5   6    26329.90    25024.72    348.62 o 
  -7   5   6     2273.57     2060.80    107.55 o 
  -6   5   6    38000.89    37496.36    456.55 o 
  -5   5   6      646.92      656.29     52.87 o 
  -4   5   6    38295.86    38257.73    394.40 o 
  -3   5   6    30534.34    31453.35    378.02 o 
  -2   5   6    18820.43    17656.21    233.54 o 
  -1   5   6        2.99      -35.57     26.00 o 
   0   5   6     9595.48     9105.71    140.41 o 
   1   5   6       62.28       62.43     22.55 o 
   2   5   6    12577.85    12371.20    151.44 o 
   3   5   6    12910.83    12457.67    150.46 o 
   4   5   6        1.09       75.70     35.94 o 
   5   5   6     3666.05     3633.99    152.79 o 
   6   5   6      118.22       30.33     74.00 o 
   7   5   6     6017.42     5829.64    214.29 o 
   8   5   6      603.19      858.56    119.03 o 
   9   5   6      247.49      202.58    212.76 o 
  10   5   6      910.85      967.41    139.16 o 
  11   5   6     2504.44     2245.74    198.81 o 
 -13   6   6      127.27      344.12    192.11 o 
 -12   6   6       20.62      141.59    108.62 o 
 -11   6   6      509.96      607.99    113.60 o 
 -10   6   6        1.75      186.82     52.21 o 
  -9   6   6       29.57      122.60     45.18 o 
  -8   6   6    13917.37    14603.10    212.47 o 
  -7   6   6      114.21      202.76    113.77 o 
  -6   6   6     5740.77     6067.77    154.37 o 
  -5   6   6    25343.95    25532.06    329.72 o 
  -4   6   6    29714.51    29654.74    317.51 o 
  -3   6   6    17591.88    18811.67    251.68 o 
  -2   6   6     1222.59      880.74     56.75 o 
  -1   6   6    11519.33    11009.22    206.32 o 
   0   6   6   181015.94   187722.31   1712.49 o 
   1   6   6     6254.14     6668.01     92.79 o 
   2   6   6    45111.18    46157.55    486.32 o 
   3   6   6     8426.96     9719.98    126.45 o 
   4   6   6    69763.23    71997.45    676.17 o 
   5   6   6     5218.53     5533.73    184.90 o 
   6   6   6    14664.73    14333.49    334.48 o 
   7   6   6    13820.38    12996.79    328.39 o 
   8   6   6    33896.09    31626.51    616.58 o 
   9   6   6     1770.78     1634.81    156.30 o 
  10   6   6     7850.84     7738.36    443.77 o 
  11   6   6      371.74      612.39    185.53 o 
 -13   7   6      630.66      983.30    230.41 o 
 -12   7   6     4535.84     4193.07    271.41 o 
 -11   7   6      305.16      567.58    108.20 o 
 -10   7   6      784.53      763.55     66.79 o 
  -9   7   6     5435.82     5766.34    128.86 o 
  -8   7   6    44376.69    42513.96    467.62 o 
  -7   7   6    12161.82    11702.29    199.34 o 
  -6   7   6    10634.27    10107.90    176.84 o 
  -5   7   6     3963.34     4765.83    168.49 o 
  -4   7   6     6463.09     6239.38    143.31 o 
  -3   7   6     2671.60     2647.11     86.04 o 
  -2   7   6     1928.16     1700.51     64.62 o 
  -1   7   6    13056.83    12524.22    219.61 o 
   0   7   6    32420.85    31866.65    330.37 o 
   1   7   6    23073.64    22345.87    265.00 o 
   2   7   6     2660.71     2831.92     69.32 o 
   3   7   6      197.62      225.57     27.94 o 
   4   7   6       14.74       92.85     30.57 o 
   5   7   6     3528.87     3503.46    172.65 o 
   6   7   6      945.30     1035.74    110.22 o 
   7   7   6     3290.53     3432.10    176.01 o 
   8   7   6     2361.89     2589.50    164.46 o 
   9   7   6     1351.63     1339.22    147.27 o 
  10   7   6      419.95      484.51    120.17 o 
  11   7   6      142.63      143.91    110.23 o 
 -13   8   6    13801.33    13852.97    600.87 o 
 -12   8   6       75.65      111.10     92.26 o 
 -11   8   6    25292.15    24267.57   1033.57 o 
 -10   8   6       12.58       27.03     51.00 o 
  -9   8   6    23852.69    23190.23    300.18 o 
  -8   8   6     6049.45     5718.39    123.83 o 
  -7   8   6    19811.55    19377.49    281.43 o 
  -6   8   6      350.05      331.60     48.36 o 
  -5   8   6    57096.73    56408.61    643.40 o 
  -4   8   6     4155.36     4555.21    133.89 o 
  -3   8   6    24652.30    25570.73    323.41 o 
  -2   8   6     1094.63     1135.43     58.97 o 
  -1   8   6    16761.72    16131.37    203.00 o 
   0   8   6       43.45       73.31     33.55 o 
   1   8   6    11833.17    11881.51    167.96 o 
   2   8   6     1080.29     1048.47     93.09 o 
   3   8   6     9191.63     8949.27    165.94 o 
   4   8   6     1227.16     1239.55     50.02 o 
   5   8   6     3709.91     3738.62    108.95 o 
   6   8   6      315.64      546.38     93.15 o 
   7   8   6     4445.14     4584.63    194.01 o 
   8   8   6      946.30     1181.15    131.78 o 
   9   8   6     2379.57     2621.47    185.93 o 
  10   8   6      447.50      426.70    119.28 o 
  11   8   6      317.88      445.54    129.90 o 
 -13   9   6      802.30     1109.58    241.19 o 
 -12   9   6      447.65      425.15    109.09 o 
 -11   9   6      171.16      734.77    115.26 o 
 -10   9   6     2580.29     2641.70     98.82 o 
  -9   9   6      140.49      435.55     54.07 o 
  -8   9   6        1.46      144.34     52.32 o 
  -7   9   6     4149.05     4282.09    115.52 o 
  -6   9   6     2781.15     2944.20    117.48 o 
  -5   9   6    30552.84    30186.36    380.94 o 
  -4   9   6       27.57       76.07     35.21 o 
  -3   9   6    58426.18    59193.80    662.77 o 
  -2   9   6    14485.11    16496.02    313.37 o 
  -1   9   6    13121.71    13165.12    198.83 o 
   0   9   6   140754.00   152968.16   3030.50 o 
   1   9   6   131859.63   137477.27   1844.71 o 
   2   9   6    34575.76    35717.45    406.87 o 
   3   9   6    83212.55    84176.47    996.21 o 
   4   9   6     6911.83     6875.17    114.04 o 
   5   9   6    30237.12    30893.39   1025.52 o 
   6   9   6    23078.12    22252.92    449.84 o 
   7   9   6    15842.45    14769.97    355.25 o 
   8   9   6     1726.77     1901.99    154.00 o 
   9   9   6    20034.94    19786.88    466.32 o 
  10   9   6        6.92      -29.03     92.25 o 
  11   9   6     6646.05     5975.13    267.58 o 
 -12  10   6      311.32      548.59    114.62 o 
 -11  10   6     6740.51     6718.41    251.84 o 
 -10  10   6      898.19     1265.53     77.44 o 
  -9  10   6     1823.18     1996.48     89.94 o 
  -8  10   6     7871.65     7678.98    145.19 o 
  -7  10   6    12886.81    12308.29    208.66 o 
  -6  10   6     1524.98     2010.37     82.77 o 
  -5  10   6    15093.26    14627.91    223.22 o 
  -4  10   6       39.93      118.48     36.89 o 
  -3  10   6    14211.87    13792.91    229.52 o 
  -2  10   6    24358.79    25590.16    444.37 o 
  -1  10   6     8586.34     8382.48    143.96 o 
   0  10   6    39684.35    39843.56    509.84 o 
   1  10   6     9649.08     9590.10    146.87 o 
   2  10   6     2189.98     2052.53    116.72 o 
   3  10   6       37.37      200.77     37.06 o 
   4  10   6        2.33       27.22     34.25 o 
   5  10   6     2052.05     1921.32    130.04 o 
   6  10   6     9200.89     9145.14    435.09 o 
   7  10   6      224.31      562.02    100.85 o 
   8  10   6     3214.98     3053.90    169.48 o 
   9  10   6      482.73      682.56    121.26 o 
  10  10   6     1587.05     1590.86    166.50 o 
  11  10   6      635.93      653.59    144.72 o 
 -12  11   6    17570.16    16533.32    437.08 o 
 -11  11   6      419.18      667.46    117.13 o 
 -10  11   6    37061.14    35709.82    462.08 o 
  -9  11   6    10420.20     9606.46    169.97 o 
  -8  11   6    15783.20    15410.45    222.00 o 
  -7  11   6      765.16      819.39     65.92 o 
  -6  11   6    43260.16    42347.25    512.69 o 
  -5  11   6      582.06      623.31     56.52 o 
  -4  11   6    48307.16    49370.86    573.29 o 
  -3  11   6      301.28      370.52     66.73 o 
  -2  11   6     3698.88     3665.64    126.95 o 
  -1  11   6     2232.70     2416.15     68.86 o 
   0  11   6     5917.70     5544.16     97.85 o 
   1  11   6        0.78       40.71     33.01 o 
   2  11   6    14209.48    13773.99    193.67 o 
   3  11   6     6143.90     6147.55    129.73 o 
   4  11   6      955.05     1010.10     76.57 o 
   5  11   6      310.02      356.28     90.67 o 
   6  11   6     2776.35     2531.63    153.64 o 
   7  11   6     1139.11     1393.08    134.70 o 
   8  11   6       62.58      225.60     95.85 o 
   9  11   6       28.93      104.52     95.24 o 
  10  11   6     2033.50     2164.01    184.63 o 
  11  11   6     1197.56     1328.10    169.60 o 
 -12  12   6      689.38     1175.94    189.12 o 
 -11  12   6      788.85      938.82    140.34 o 
 -10  12   6     1885.06     2781.59    116.21 o 
  -9  12   6     5906.84     5975.66    132.87 o 
  -8  12   6      572.38      747.31     61.04 o 
  -7  12   6     1295.08     1417.56     81.00 o 
  -6  12   6    11091.38    11385.76    196.95 o 
  -5  12   6    22420.16    21511.38    297.65 o 
  -4  12   6    70776.99    72855.45   1115.31 o 
  -3  12   6       69.76       40.89     85.28 o 
  -2  12   6    20111.42    20372.65    288.02 o 
  -1  12   6    48595.21    49990.20    631.34 o 
   0  12   6    13426.14    12740.02    173.66 o 
   1  12   6    39011.80    42471.54    545.02 o 
   2  12   6    57292.42    57171.03    618.82 o 
   3  12   6    18254.39    18996.79    281.13 o 
   4  12   6    21620.45    20924.75    308.60 o 
   5  12   6     4377.41     4391.88    165.88 o 
   6  12   6     3791.05     3470.82    163.15 o 
   7  12   6    15757.83    15080.14    360.34 o 
   8  12   6    22058.68    20766.14   1044.04 o 
   9  12   6     2273.42     2329.96    180.83 o 
  10  12   6     8721.05     8352.95    339.04 o 
  11  12   6     2965.12     3528.24    242.58 o 
 -12  13   6    12299.51    12135.71    364.75 o 
 -11  13   6     4360.16     5035.73    220.55 o 
 -10  13   6     4220.69     4084.43    125.51 o 
  -9  13   6     1184.60     1618.37     82.77 o 
  -8  13   6      103.85      293.53     48.49 o 
  -7  13   6     2372.63     2525.24     95.69 o 
  -6  13   6     1943.67     2019.12    116.53 o 
  -5  13   6    11274.90    11783.77    199.43 o 
  -4  13   6    27069.89    26245.47    472.65 o 
  -3  13   6       63.55      160.95     62.24 o 
  -2  13   6     1136.21     1397.57     62.04 o 
  -1  13   6     3385.21     3469.95    180.28 o 
   0  13   6     9135.33     8779.60    133.80 o 
   1  13   6    10454.08    10110.87    190.76 o 
   2  13   6     2367.63     2643.97     80.51 o 
   3  13   6     1497.26     1468.48     71.32 o 
   4  13   6     2154.80     2314.14    119.34 o 
   5  13   6     3161.38     3045.83    145.35 o 
   6  13   6     5432.76     6006.33    379.73 o 
   7  13   6      233.86      245.15     90.18 o 
   8  13   6       34.77      282.19     96.76 o 
   9  13   6        4.52      -45.25     83.66 o 
  10  13   6      555.42      573.42    125.81 o 
  11  13   6      541.65      438.62    132.81 o 
 -12  14   6      187.42      514.47    149.32 o 
 -11  14   6    24193.34    23774.33    531.46 o 
 -10  14   6     1473.25     1749.38     98.00 o 
  -9  14   6    29066.26    28708.00    354.92 o 
  -8  14   6     7097.71     6690.56    153.56 o 
  -7  14   6    14954.34    15054.86    244.33 o 
  -6  14   6      735.74      725.15     63.05 o 
  -5  14   6    31560.51    29804.46    531.41 o 
  -4  14   6     1172.67     1264.99     97.75 o 
  -3  14   6    19204.84    19592.89    395.29 o 
  -2  14   6     7485.19     7960.85    144.95 o 
  -1  14   6    13724.69    13647.97    187.27 o 
   0  14   6     1691.92     1889.46     59.53 o 
   1  14   6    15840.54    16542.71    220.20 o 
   2  14   6     1480.11     1489.50     63.63 o 
   3  14   6     6070.18     6230.82    194.02 o 
   4  14   6     9356.62     9318.26    233.73 o 
   5  14   6        1.02      111.56     77.20 o 
   6  14   6       21.26      138.02     80.25 o 
   7  14   6      431.64      593.17    101.70 o 
   8  14   6     8279.25     7576.11    259.97 o 
   9  14   6     2018.40     2039.71    174.14 o 
  10  14   6      249.18      426.71    327.37 o 
  11  14   6      508.67      602.59    138.98 o 
 -12  15   6       70.07       15.52     94.57 o 
 -11  15   6     1605.48     2127.19    173.04 o 
 -10  15   6      558.97      703.39     72.76 o 
  -9  15   6     1236.49     1575.47     82.71 o 
  -8  15   6     5531.17     5422.42    138.31 o 
  -7  15   6     3783.25     3904.71    118.35 o 
  -6  15   6     8731.16     8692.60    171.58 o 
  -5  15   6     6877.43     6998.07    330.36 o 
  -4  15   6    14796.39    14317.31    359.69 o 
  -3  15   6    40348.83    41355.82    560.35 o 
  -2  15   6     8131.77     9078.21    161.86 o 
  -1  15   6    38124.56    38305.89    428.26 o 
   0  15   6    60777.10    64040.16    683.94 o 
   1  15   6   147400.36   158155.97   1607.76 o 
   2  15   6    11549.40    11361.36    174.03 o 
   3  15   6    23416.97    22908.52    456.44 o 
   4  15   6    31197.76    30339.00    532.46 o 
   5  15   6     7457.67     7229.41    216.24 o 
   6  15   6     6923.44     6638.44    394.70 o 
   7  15   6    33203.23    31215.44    596.68 o 
   8  15   6    21838.10    21630.85    875.27 o 
   9  15   6    13437.36    12349.76    351.03 o 
  10  15   6     7884.59     8275.82    297.21 o 
  11  15   6     1185.79     1517.26    175.33 o 
 -12  16   6     2260.21     1957.94    205.28 o 
 -11  16   6     3441.51     3928.37    201.40 o 
 -10  16   6      290.93      490.83     66.69 o 
  -9  16   6      176.36      388.24     55.31 o 
  -8  16   6     2094.36     2048.51     96.30 o 
  -7  16   6     5196.04     5157.83    155.06 o 
  -6  16   6    12661.04    12776.68    219.08 o 
  -5  16   6    17130.81    16214.04    679.27 o 
  -4  16   6     3429.64     3404.65    137.82 o 
  -3  16   6        1.01       35.28     34.98 o 
  -2  16   6     2330.89     2692.38    135.18 o 
  -1  16   6      804.19      989.49     80.91 o 
   0  16   6    15642.67    16500.22    217.53 o 
   1  16   6    14217.55    14134.24    199.37 o 
   2  16   6    11193.99    10976.52    153.13 o 
   3  16   6     1052.77     1026.61     60.73 o 
   4  16   6      279.87      439.23     78.40 o 
   5  16   6      172.85      176.94     93.36 o 
   6  16   6       80.06       95.42     78.40 o 
   7  16   6     1995.68     2340.05    218.74 o 
   8  16   6       36.16      310.44     98.38 o 
   9  16   6      102.40      296.42    104.43 o 
  10  16   6      284.06      491.98    128.43 o 
  11  16   6     1057.62     1105.71    162.29 o 
 -12  17   6     6358.11     6740.06    383.62 o 
 -11  17   6      585.97      513.41    110.72 o 
 -10  17   6    13216.57    12686.08    230.63 o 
  -9  17   6     3863.11     3790.57    126.32 o 
  -8  17   6     8157.33     7902.70    172.46 o 
  -7  17   6      327.38      522.12     62.57 o 
  -6  17   6    20060.73    19738.90    404.61 o 
  -5  17   6      504.19      354.51     68.25 o 
  -4  17   6    12307.50    12875.60    292.94 o 
  -3  17   6     8491.59     8407.65    160.17 o 
  -2  17   6    29626.56    30346.54    421.51 o 
  -1  17   6     1231.72     1145.28     52.34 o 
   0  17   6     9601.35     9567.62    147.34 o 
   1  17   6     1947.19     1948.98     66.97 o 
   2  17   6      257.05      321.14     36.10 o 
   3  17   6      704.88      804.32     56.30 o 
   4  17   6     3969.16     3806.08    149.02 o 
   5  17   6      290.83      370.19    114.61 o 
   6  17   6      693.42      697.59    102.18 o 
   7  17   6     3977.13     4499.20    493.15 o 
   8  17   6      105.40      340.85    148.12 o 
   9  17   6      122.39      322.20    108.98 o 
  10  17   6      351.94      350.49    119.74 o 
  11  17   6       54.93       82.69    192.41 o 
 -12  18   6       48.01      -20.95    121.49 o 
 -11  18   6      340.53      459.03    143.63 o 
 -10  18   6     2578.72     2620.50    126.72 o 
  -9  18   6     9409.32     9358.22    195.33 o 
  -8  18   6      608.60      666.52     68.97 o 
  -7  18   6     1799.81     1885.45    128.62 o 
  -6  18   6    16893.20    16213.08    355.16 o 
  -5  18   6     3714.87     3392.28    142.36 o 
  -4  18   6      138.47      262.61     63.56 o 
  -3  18   6    27706.66    28856.87    407.39 o 
  -2  18   6    29830.12    31326.19    436.79 o 
  -1  18   6    80815.26    82622.18    866.65 o 
   0  18   6    37219.18    38129.61    434.98 o 
   1  18   6     4052.95     4308.86     96.10 o 
   2  18   6    27272.51    27472.55    305.44 o 
   3  18   6    43643.01    42628.56    444.87 o 
   4  18   6     1013.89      995.79     96.27 o 
   5  18   6     4153.29     4394.80    211.56 o 
   6  18   6    20169.55    19031.74    409.01 o 
   7  18   6    33164.39    32884.20    623.99 o 
   8  18   6    28564.32    26644.53    801.96 o 
   9  18   6    12091.96    11804.48    348.21 o 
  10  18   6      423.29      276.42    118.05 o 
 -12  19   6      498.42      535.64    168.77 o 
 -11  19   6      103.76      189.72    125.68 o 
 -10  19   6      111.15      255.92     83.05 o 
  -9  19   6     2270.46     2735.38    111.10 o 
  -8  19   6       20.36       93.22     58.26 o 
  -7  19   6      169.80      322.82     58.52 o 
  -6  19   6     4516.63     4283.83    167.31 o 
  -5  19   6     4909.63     5052.85    178.60 o 
  -4  19   6        3.22       31.75     57.75 o 
  -3  19   6     1674.07     1863.50     77.59 o 
  -2  19   6     1697.56     1688.32    201.58 o 
  -1  19   6    17135.91    18136.14    233.50 o 
   0  19   6     9947.05     9994.73    154.35 o 
   1  19   6     3629.99     3728.61     90.73 o 
   2  19   6     1700.91     1830.30     95.11 o 
   3  19   6      779.53     1025.28     84.27 o 
   4  19   6     1224.83     1166.43     84.30 o 
   5  19   6        1.47      -12.28     67.38 o 
   6  19   6      493.12      631.83    106.83 o 
   7  19   6      120.41      395.59    170.87 o 
   8  19   6      682.39      880.21    122.25 o 
   9  19   6      816.87      761.30    126.06 o 
  10  19   6     1727.62     1623.64    176.04 o 
 -12  20   6       33.34      -35.91    125.08 o 
 -11  20   6     2818.43     2580.64    271.71 o 
 -10  20   6     2655.46     2684.11    168.67 o 
  -9  20   6    12044.24    12205.19    289.56 o 
  -8  20   6       31.04      243.97     57.06 o 
  -7  20   6     9813.76     9828.74    229.15 o 
  -6  20   6      727.20      804.50     93.29 o 
  -5  20   6     9192.64     9162.19    248.16 o 
  -4  20   6     7673.52     7671.25    304.55 o 
  -3  20   6     6977.94     7081.76    152.26 o 
  -2  20   6    14944.28    15512.46    205.60 o 
  -1  20   6    10860.74    11115.09    162.15 o 
   0  20   6     7282.55     6467.06    117.33 o 
   1  20   6     8302.63     7785.47    136.82 o 
   2  20   6     8423.31     8080.17    130.82 o 
   3  20   6      295.73      405.05     44.48 o 
   4  20   6        4.32       88.61     57.19 o 
   5  20   6     2538.51     2405.91    111.34 o 
   6  20   6      227.02      383.27     89.23 o 
   7  20   6       31.91      203.60     89.22 o 
   8  20   6     8268.17     8181.09    270.38 o 
   9  20   6     2887.14     2731.77    196.14 o 
  10  20   6      290.97      381.48    119.97 o 
 -12  21   6      570.54      675.68    180.14 o 
 -11  21   6      360.07      187.92    135.85 o 
 -10  21   6      996.38     1294.09    133.50 o 
  -9  21   6      223.38      402.36     64.78 o 
  -8  21   6    20374.22    19583.04    311.12 o 
  -7  21   6     1206.24     1499.76    125.61 o 
  -6  21   6     1806.97     2244.24    139.64 o 
  -5  21   6     2024.08     2025.68    123.32 o 
  -4  21   6    11295.56    11081.25    208.97 o 
  -3  21   6     9373.07    10004.99    194.41 o 
  -2  21   6    39462.14    40572.84    457.38 o 
  -1  21   6    25041.05    25392.33    308.23 o 
   0  21   6    19269.68    19926.30    258.71 o 
   1  21   6     4447.46     4459.91    100.89 o 
   2  21   6    20057.93    19790.87    240.91 o 
   3  21   6    12777.43    12550.04    180.17 o 
   4  21   6    40057.18    40118.86    496.40 o 
   5  21   6    28424.73    28017.59    435.46 o 
   6  21   6    14513.58    14287.68    285.25 o 
   7  21   6     6898.24     6779.89    232.27 o 
   8  21   6    15157.10    14551.29    312.93 o 
   9  21   6     1741.50     1936.57    149.50 o 
  10  21   6     8261.38     9195.74    772.99 o 
 -12  22   6       24.70      131.07    144.23 o 
 -11  22   6     1095.06     1385.48    220.84 o 
 -10  22   6     3401.42     3361.14    178.41 o 
  -9  22   6       24.04      107.61     56.24 o 
  -8  22   6     9263.00     9092.39    197.65 o 
  -7  22   6    10888.14    10247.95    297.74 o 
  -6  22   6     1698.80     1892.18    138.11 o 
  -5  22   6     2535.03     2320.13    152.01 o 
  -4  22   6     9073.58     8832.47    183.33 o 
  -3  22   6     1481.62     1659.61     86.68 o 
  -2  22   6    11116.98    11428.77    180.23 o 
  -1  22   6      150.53      257.08     37.25 o 
   0  22   6     1074.35     1083.93     55.75 o 
   1  22   6     3182.05     3065.28     85.56 o 
   2  22   6     3972.85     3880.64    111.60 o 
   3  22   6       20.60       81.72     42.68 o 
   4  22   6     1944.83     2060.16     90.43 o 
   5  22   6      166.33      432.33     71.24 o 
   6  22   6     1617.72     1583.08    122.13 o 
   7  22   6      134.58      285.80     72.31 o 
   8  22   6      523.01      676.89     92.70 o 
   9  22   6      136.48      222.35     84.58 o 
  10  22   6      152.04      265.66     94.73 o 
 -11  23   6     1146.92     1104.79    208.27 o 
 -10  23   6     6710.64     6672.60    243.86 o 
  -9  23   6     2784.12     2794.71    117.45 o 
  -8  23   6    11633.25    12176.18    235.11 o 
  -7  23   6     2733.22     2954.24    152.88 o 
  -6  23   6    24158.07    23559.38    481.96 o 
  -5  23   6     4870.04     4868.02    275.30 o 
  -4  23   6     3520.96     3496.49    113.88 o 
  -3  23   6     7300.92     7613.20    170.45 o 
  -2  23   6     5672.15     5895.06    147.53 o 
  -1  23   6     5262.88     5285.59    103.14 o 
   0  23   6     3572.49     3618.49     87.11 o 
   1  23   6     2826.42     2716.59     81.40 o 
   2  23   6      807.96      859.20     53.71 o 
   3  23   6     3585.81     3766.07    164.69 o 
   4  23   6     1901.47     2117.69    104.35 o 
   5  23   6      308.12      327.09     67.87 o 
   6  23   6     1884.75     1914.58    118.89 o 
   7  23   6      625.16      832.70     94.83 o 
   8  23   6      138.69      147.72     74.51 o 
   9  23   6     1017.51     1103.98    121.28 o 
  10  23   6      206.99      141.71     94.16 o 
 -11  24   6     2471.61     2133.57    265.13 o 
 -10  24   6       51.20      168.69     86.45 o 
  -9  24   6     4815.54     4808.27    148.37 o 
  -8  24   6       68.41      133.00     67.20 o 
  -7  24   6     8500.90     8407.34    268.72 o 
  -6  24   6     5963.30     5362.49    198.18 o 
  -5  24   6    11122.79    10939.54    308.52 o 
  -4  24   6      120.25      134.17     50.78 o 
  -3  24   6    34098.38    33666.30    488.67 o 
  -2  24   6    28641.90    28096.79    421.89 o 
  -1  24   6    16021.60    15578.18    383.31 o 
   0  24   6       40.97      100.58     45.44 o 
   1  24   6    22812.04    23191.69    415.33 o 
   2  24   6     1366.34     1367.03     65.15 o 
   3  24   6    42839.16    42866.73    517.39 o 
   4  24   6    21402.69    21417.41    311.51 o 
   5  24   6     2170.94     2401.99    128.86 o 
   6  24   6     5721.91     5829.05    173.59 o 
   7  24   6     6865.16     6758.17    198.88 o 
   8  24   6      185.18      237.44     77.97 o 
   9  24   6    14015.75    13677.88    321.14 o 
  10  24   6      125.18      108.03    110.38 o 
 -11  25   6       58.87      223.83    143.63 o 
 -10  25   6       53.00      154.42    215.15 o 
  -9  25   6      221.69      528.71     75.45 o 
  -8  25   6     5776.98     5334.05    212.68 o 
  -7  25   6        9.19      113.79    108.03 o 
  -6  25   6      613.90      746.17     98.08 o 
  -5  25   6    15974.04    15942.24    373.80 o 
  -4  25   6      436.12      534.32     64.71 o 
  -3  25   6     4291.98     4963.51    172.72 o 
  -2  25   6        8.32      200.89    175.65 o 
  -1  25   6      179.62      354.01     57.35 o 
   0  25   6     1363.40     1317.78    127.11 o 
   1  25   6      124.81      191.26     53.48 o 
   2  25   6       85.64      172.55     40.32 o 
   3  25   6     5852.79     5660.44    143.40 o 
   4  25   6      969.08     1096.78     78.77 o 
   5  25   6        5.22       62.38     56.46 o 
   6  25   6      201.05      355.47     73.34 o 
   7  25   6     2414.58     2649.16    141.99 o 
   8  25   6       30.90       95.29     78.46 o 
   9  25   6      677.60      747.12    107.66 o 
  10  25   6      320.03      275.07     99.17 o 
 -11  26   6     2710.17     2615.95    292.06 o 
 -10  26   6     1204.87     1347.40    144.29 o 
  -9  26   6     8323.38     8140.65    234.18 o 
  -8  26   6     1735.89     1618.89    141.53 o 
  -7  26   6     4729.26     4870.62    198.70 o 
  -6  26   6    12342.84    11942.13    374.65 o 
  -5  26   6      907.59     1034.80    112.70 o 
  -4  26   6     6487.15     6462.16    245.92 o 
  -3  26   6    17887.08    17812.70    309.19 o 
  -2  26   6     9778.19     9500.04    546.41 o 
  -1  26   6     7004.73     6497.35    164.09 o 
   0  26   6     8491.76     8459.48    213.99 o 
   1  26   6      414.37      391.87     51.52 o 
   2  26   6     5509.64     5490.20    167.30 o 
   3  26   6     1890.11     1776.78     89.34 o 
   4  26   6      400.75      375.90     61.49 o 
   5  26   6     8672.09     8475.44    203.12 o 
   6  26   6      421.22      480.86     79.47 o 
   7  26   6      599.72      574.54     85.05 o 
   8  26   6      896.28     1101.51    114.47 o 
   9  26   6      187.38      101.70    125.11 o 
  10  26   6      563.80      676.99    118.76 o 
 -11  27   6       84.13      174.16    139.45 o 
 -10  27   6     1095.15     1357.26    147.69 o 
  -9  27   6       44.66       72.75     60.09 o 
  -8  27   6     9915.86     9287.00    286.29 o 
  -7  27   6     2656.76     2539.90    162.32 o 
  -6  27   6     3337.52     3592.96    174.59 o 
  -5  27   6      556.39      406.19     86.13 o 
  -4  27   6    40541.86    39958.80    698.35 o 
  -3  27   6      101.73      323.92     61.78 o 
  -2  27   6    10390.76    10231.89    216.71 o 
  -1  27   6     2170.21     2497.80    106.25 o 
   0  27   6    24415.54    24092.36    387.70 o 
   1  27   6     5843.81     5796.31    171.82 o 
   2  27   6    58076.00    57015.71    580.61 o 
   3  27   6      334.44      321.56     55.61 o 
   4  27   6    19178.94    19264.33    295.41 o 
   5  27   6    14055.27    14163.13    321.94 o 
   6  27   6    15861.85    15422.26    304.66 o 
   7  27   6      176.08      178.91     73.27 o 
   8  27   6    19690.84    19254.31    416.15 o 
   9  27   6      281.72      357.68     98.47 o 
 -11  28   6     6833.69     7115.30    418.93 o 
 -10  28   6      534.27      712.67    127.63 o 
  -9  28   6      814.76      788.33     87.11 o 
  -8  28   6      423.54      477.66    100.80 o 
  -7  28   6      346.84      540.34     97.64 o 
  -6  28   6      224.91      336.17     84.97 o 
  -5  28   6     6850.25     6420.67    225.35 o 
  -4  28   6     2093.27     2535.81    111.74 o 
  -3  28   6     4728.45     4723.71    145.06 o 
  -2  28   6      279.45      484.01     73.25 o 
  -1  28   6     1473.61     1577.93    100.11 o 
   0  28   6      310.66      490.29     73.04 o 
   1  28   6      736.24      655.38     63.21 o 
   2  28   6      825.27      860.01    135.85 o 
   3  28   6      116.20      176.30     51.21 o 
   4  28   6      525.76      602.26     67.47 o 
   5  28   6     2433.92     2643.33    157.91 o 
   6  28   6      150.55      190.61     68.57 o 
   7  28   6      929.25     1105.15    108.82 o 
   8  28   6     1190.87     1153.91    115.74 o 
   9  28   6      166.02       26.31     83.78 o 
 -11  29   6     1841.48     1897.17    271.11 o 
 -10  29   6     2635.96     2901.11    206.56 o 
  -9  29   6       14.73       61.62     77.67 o 
  -8  29   6     3880.30     3644.91    183.80 o 
  -7  29   6     6187.46     6490.18    238.40 o 
  -6  29   6      441.44      533.04     95.73 o 
  -5  29   6     9564.86     9710.69    289.24 o 
  -4  29   6      121.47      172.27     78.07 o 
  -3  29   6      727.11      898.06     83.93 o 
  -2  29   6    11390.17    11595.78    614.11 o 
  -1  29   6     1600.95     1779.99    103.01 o 
   0  29   6     1536.57     1610.45    102.80 o 
   1  29   6      733.98     1006.91    106.94 o 
   2  29   6      831.32      793.04     81.00 o 
   3  29   6     3952.02     4054.74    197.90 o 
   4  29   6     1426.60     1541.97     91.63 o 
   5  29   6       17.78      223.33    133.46 o 
   6  29   6      569.24      647.16     93.43 o 
   7  29   6      134.96      409.51     82.47 o 
   8  29   6        8.79       28.44     74.81 o 
   9  29   6      799.91     1126.06    127.21 o 
 -10  30   6      126.00       99.50    102.62 o 
  -9  30   6      249.06      363.63     99.84 o 
  -8  30   6       55.62       57.79     81.24 o 
  -7  30   6    11647.53    11488.77    505.11 o 
  -6  30   6     1147.23     1177.87    126.84 o 
  -5  30   6     7226.79     6808.49    319.29 o 
  -4  30   6     3314.15     3133.68    164.37 o 
  -3  30   6     8068.94     8374.71    202.66 o 
  -2  30   6     6004.13     5995.07    168.85 o 
  -1  30   6    15851.25    15123.29    290.13 o 
   0  30   6       10.41      241.11     62.21 o 
   1  30   6    31809.84    30667.73    406.68 o 
   2  30   6        2.29      120.39     58.28 o 
   3  30   6    14319.09    14160.89    332.83 o 
   4  30   6      103.32      136.24     61.76 o 
   5  30   6    35140.84    35043.18    470.78 o 
   6  30   6     2744.13     2638.99    136.71 o 
   7  30   6    25567.53    25572.83    608.37 o 
   8  30   6     1842.89     1886.35    141.43 o 
   9  30   6     8298.75     9021.40    332.04 o 
 -10  31   6     4652.51     4021.17    313.00 o 
  -9  31   6     3602.62     3656.75    194.41 o 
  -8  31   6      855.41      928.97    122.96 o 
  -7  31   6      264.60      502.59    102.75 o 
  -6  31   6     3688.90     3444.29    181.14 o 
  -5  31   6      236.29      263.37     86.27 o 
  -4  31   6    21541.90    21259.82    575.44 o 
  -3  31   6      336.72      407.01     69.89 o 
  -2  31   6      535.25      668.59    151.38 o 
  -1  31   6     7386.76     7090.34    185.75 o 
   0  31   6     3933.40     3696.71    181.53 o 
   1  31   6        2.55      123.81    174.16 o 
   2  31   6     7345.25     6793.30    182.44 o 
   3  31   6      162.14      362.63     74.77 o 
   4  31   6      845.11      807.13     89.49 o 
   5  31   6      529.07      780.83    110.55 o 
   6  31   6       27.97       85.77     80.78 o 
   7  31   6     1657.28     1753.88    194.87 o 
   8  31   6       65.32       -0.55    115.81 o 
   9  31   6      680.52      790.11    149.36 o 
 -10  32   6      415.74      388.41    163.38 o 
  -9  32   6      486.88      473.10    109.25 o 
  -8  32   6     1071.03     1171.09    136.39 o 
  -7  32   6     5279.99     5607.07    230.71 o 
  -6  32   6     5482.44     5502.56    226.25 o 
  -5  32   6       58.85      139.66     82.44 o 
  -4  32   6     2891.51     3010.36    180.14 o 
  -3  32   6     2445.08     2569.56    126.32 o 
  -2  32   6     5399.78     5470.24    166.20 o 
  -1  32   6      139.05      223.12     65.53 o 
   0  32   6     3509.20     3947.97    184.55 o 
   1  32   6    10200.62     9740.50    220.22 o 
   2  32   6      537.50      738.95    115.21 o 
   3  32   6      375.51      327.58     69.72 o 
   4  32   6     4320.94     4423.80    157.76 o 
   5  32   6     1303.36     1495.60    115.05 o 
   6  32   6      448.48      675.83    110.47 o 
   7  32   6      155.49       -2.99    120.29 o 
   8  32   6      461.73      441.08    168.17 o 
   9  32   6     3930.24     4206.10    350.11 o 
 -10  33   6     2104.61     1697.28    260.94 o 
  -9  33   6      399.39      564.58    114.82 o 
  -8  33   6     6817.20     6473.94    253.21 o 
  -7  33   6     1415.24     1549.23    150.38 o 
  -6  33   6    13187.34    12181.22    347.58 o 
  -5  33   6     2724.12     2816.36    177.15 o 
  -4  33   6    18450.86    18376.96    438.65 o 
  -3  33   6      520.55      373.31     70.58 o 
  -2  33   6    15985.51    15762.39    412.68 o 
  -1  33   6     1002.50     1125.72     99.27 o 
   0  33   6    43469.54    41467.90    618.13 o 
   1  33   6     3255.65     3734.49    136.17 o 
   2  33   6    30260.45    29337.79    647.80 o 
   3  33   6      514.28      564.50     80.19 o 
   4  33   6    12587.24    11589.87    269.51 o 
   5  33   6     1731.66     1762.60    196.06 o 
   6  33   6    26755.03    26866.27    856.42 o 
   7  33   6     1135.85     1201.74    210.66 o 
   8  33   6     8567.16     9123.79    488.36 o 
 -10  34   6      899.27      965.94    219.64 o 
  -9  34   6     3338.53     3500.60    200.14 o 
  -8  34   6      817.62      764.23    122.66 o 
  -7  34   6     7625.14     7561.98    273.66 o 
  -6  34   6     1614.03     1541.01    150.73 o 
  -5  34   6    24365.66    23421.03    523.70 o 
  -4  34   6      179.74      311.67     88.25 o 
  -3  34   6      105.46       71.72     74.88 o 
  -2  34   6     5017.34     4847.19    303.88 o 
  -1  34   6       51.80      234.82     93.86 o 
   0  34   6       11.41      403.37    144.23 o 
   1  34   6     2127.15     2199.95    116.08 o 
   2  34   6     1903.97     2064.93    117.34 o 
   3  34   6     1878.78     1729.93    116.70 o 
   4  34   6      641.29      502.12    102.98 o 
   5  34   6       69.11      109.66    129.27 o 
   6  34   6      380.35      450.06    148.42 o 
   7  34   6      127.54      203.48    146.03 o 
   8  34   6     3446.21     3593.86    314.80 o 
  -9  35   6      345.05      368.07    107.67 o 
  -8  35   6        8.75       -2.25     80.38 o 
  -7  35   6     6784.03     6464.63    256.09 o 
  -6  35   6       11.28       27.83     79.65 o 
  -5  35   6     1034.19     1636.44    153.62 o 
  -4  35   6      100.51      178.43     87.18 o 
  -3  35   6      384.40      547.10    103.59 o 
  -2  35   6      218.80      161.12     88.20 o 
  -1  35   6    20646.64    19403.33    360.76 o 
   0  35   6      155.88      257.47     83.74 o 
   1  35   6     5847.35     6025.24    206.43 o 
   2  35   6     2471.79     2377.52    119.88 o 
   3  35   6       63.61       78.27     78.61 o 
   4  35   6       60.55       83.12     83.98 o 
   5  35   6       91.99      442.75    109.81 o 
   6  35   6      469.59      770.24    181.34 o 
   7  35   6     2278.62     2534.55    293.85 o 
   8  35   6      395.07      523.67    184.33 o 
  -9  36   6     1291.36     1236.68    152.95 o 
  -8  36   6        9.07      -32.84     81.75 o 
  -7  36   6     7343.57     7541.13    589.20 o 
  -6  36   6     6420.99     5843.56    244.63 o 
  -5  36   6    18931.20    17751.99    444.65 o 
  -4  36   6      636.34      626.91    113.13 o 
  -3  36   6     9012.91     8521.36    285.42 o 
  -2  36   6     5077.27     4829.95    182.31 o 
  -1  36   6    14353.72    13697.19    292.38 o 
   0  36   6     6159.08     5944.92    227.99 o 
   1  36   6    16607.49    16762.74    396.94 o 
   2  36   6     2320.97     2238.40    173.43 o 
   3  36   6    12024.48    11712.44    350.41 o 
   4  36   6      911.73     1208.78    144.27 o 
   5  36   6    24010.96    24404.40    576.52 o 
   6  36   6     1642.76     1234.06    216.65 o 
   7  36   6    17986.46    19125.55    728.35 o 
   8  36   6     2265.64     2232.92    295.65 o 
  -9  37   6      460.48      286.24    114.14 o 
  -8  37   6     7041.20     6824.15    273.99 o 
  -7  37   6     1545.16     1467.33    156.87 o 
  -6  37   6    12673.99    12312.72    528.16 o 
  -5  37   6       13.87      151.62     86.48 o 
  -4  37   6    13963.73    12973.89    513.49 o 
  -3  37   6      707.92      758.57    115.68 o 
  -2  37   6     3860.51     3963.40    155.07 o 
  -1  37   6       67.18      226.61     82.61 o 
   0  37   6     6554.32     6465.87    262.73 o 
   1  37   6     1362.31     1413.14    142.93 o 
   2  37   6     1644.85     1693.00    156.39 o 
   3  37   6     1887.57     1898.90    167.94 o 
   4  37   6     1615.67     1521.55    161.71 o 
   5  37   6      354.66      600.74    195.70 o 
   6  37   6      175.02      217.25    138.25 o 
   7  37   6     1026.55     1397.45    240.59 o 
  -9  38   6       51.43       15.66    182.83 o 
  -8  38   6     2309.94     2662.84    204.08 o 
  -7  38   6       42.67      121.31    105.93 o 
  -6  38   6     3661.51     3718.84    283.38 o 
  -5  38   6      325.94      444.77    113.44 o 
  -4  38   6     2439.71     2862.46    564.07 o 
  -3  38   6     3183.92     3603.70    193.96 o 
  -2  38   6      853.55      906.86    125.08 o 
  -1  38   6       15.30       93.93     82.05 o 
   0  38   6     8711.28     8604.01    287.70 o 
   1  38   6      355.65      423.89    104.39 o 
   2  38   6     2718.77     2661.63    191.76 o 
   3  38   6        4.84       51.19     78.54 o 
   4  38   6     2880.96     2986.12    196.13 o 
   5  38   6     2029.74     2418.07    200.98 o 
   6  38   6       20.07       48.48    132.86 o 
   7  38   6      179.84      317.19    165.18 o 
  -8  39   6     3222.17     3565.60    223.30 o 
  -7  39   6     3868.02     3844.73    217.04 o 
  -6  39   6    10348.32     9773.27    453.95 o 
  -5  39   6      156.27      399.18    159.79 o 
  -4  39   6    20360.60    20479.94    501.56 o 
  -3  39   6     4836.79     4915.67    226.83 o 
  -2  39   6     9402.52     8983.76    628.10 o 
  -1  39   6    12177.83    12189.89    351.20 o 
   0  39   6    23075.50    22747.61    656.83 o 
   1  39   6      756.73      970.99    129.68 o 
   2  39   6    21229.74    20306.30    496.20 o 
   3  39   6     2184.90     2347.49    189.39 o 
   4  39   6    11530.35    11721.64    369.64 o 
   5  39   6     6238.38     6099.79    280.69 o 
   6  39   6    10579.75    10077.17    492.55 o 
   7  39   6     1854.87     1927.70    277.10 o 
  -8  40   6      187.30      266.08    113.54 o 
  -7  40   6     6186.69     6037.62    263.99 o 
  -6  40   6     2388.30     2197.26    186.11 o 
  -5  40   6    19627.74    18921.57    486.57 o 
  -4  40   6      516.48      678.17    123.11 o 
  -3  40   6    11429.93    11338.58    352.32 o 
  -2  40   6     1071.07     1123.34    214.85 o 
  -1  40   6    10034.83     9610.03    308.54 o 
   0  40   6        1.60      389.62    103.18 o 
   1  40   6     1157.50     1433.66    151.16 o 
   2  40   6     1112.16     1324.15    272.01 o 
   3  40   6     3891.58     3792.04    205.92 o 
   4  40   6     7054.58     7344.98    565.26 o 
   5  40   6      165.45      345.92    117.22 o 
   6  40   6        4.36      -38.90    132.26 o 
   7  40   6        1.68      -55.66    137.65 o 
  -8  41   6      381.81      481.47    231.91 o 
  -7  41   6      917.71     1034.67    152.91 o 
  -6  41   6      197.31      254.98    107.78 o 
  -5  41   6     4654.52     4494.84    228.53 o 
  -4  41   6      190.28      364.00    108.42 o 
  -3  41   6     7033.33     6926.78    414.15 o 
  -2  41   6       14.47      -81.99    116.10 o 
  -1  41   6     1651.20     2131.18    273.50 o 
   0  41   6      421.23      407.48    105.20 o 
   1  41   6     2241.88     2231.28    182.84 o 
   2  41   6     1140.32     1088.76    140.25 o 
   3  41   6     6572.42     6485.38    340.53 o 
   4  41   6       34.47      271.78    133.46 o 
   5  41   6     1018.57      974.17    147.47 o 
   6  41   6     2319.20     2606.97    304.03 o 
  -7  42   6     5956.18     5821.67    267.39 o 
  -6  42   6     2873.51     2969.10    220.80 o 
  -5  42   6     1107.89     1374.64    160.62 o 
  -4  42   6      671.04      752.89    205.28 o 
  -3  42   6     4354.61     4399.41    345.92 o 
  -2  42   6    12404.92    11479.40    544.61 o 
  -1  42   6    10481.56    10540.99    524.27 o 
   0  42   6     3235.88     3208.43    204.09 o 
   1  42   6    12110.92    11559.84    357.37 o 
   2  42   6     4663.11     3905.61    212.00 o 
   3  42   6     6444.40     6364.89    271.76 o 
   4  42   6    12951.17    12931.02    403.82 o 
   5  42   6    15343.90    14398.11    439.21 o 
   6  42   6     3039.58     3200.06    341.13 o 
  -7  43   6        7.20      136.45    156.20 o 
  -6  43   6     7576.87     7980.10    468.61 o 
  -5  43   6     1544.20     1973.18    294.45 o 
  -4  43   6    14151.00    14425.11    635.58 o 
  -3  43   6       71.23      -31.72    142.44 o 
  -2  43   6    10762.60     9932.94    509.30 o 
  -1  43   6     1331.68     1629.06    256.15 o 
   0  43   6     5416.99     5734.62    247.57 o 
   1  43   6       28.33      313.19    103.06 o 
   2  43   6     3080.02     3032.60    272.31 o 
   3  43   6      925.25      812.49    138.88 o 
   4  43   6     2883.93     3189.06    236.29 o 
   5  43   6      392.52      389.14    124.76 o 
   6  43   6       67.72       88.57    150.22 o 
  -7  44   6       82.57      488.96    203.48 o 
  -6  44   6       42.96      306.42    178.35 o 
  -5  44   6        0.88        1.80    143.04 o 
  -4  44   6     7860.87     7423.52    447.66 o 
  -3  44   6     1041.01     1019.81    235.20 o 
  -2  44   6     1950.46     2238.91    296.25 o 
  -1  44   6       64.26      113.11    144.83 o 
   0  44   6     2926.59     3143.21    344.72 o 
   1  44   6     2829.93     2736.38    209.82 o 
   2  44   6      424.78      436.45    116.74 o 
   3  44   6     1437.47     1478.98    221.14 o 
   4  44   6     2450.18     2856.30    501.23 o 
   5  44   6        2.70      140.94    118.20 o 
  -6  45   6     3633.61     3453.82    377.04 o 
  -5  45   6     5685.75     4879.99    375.84 o 
  -4  45   6    13603.51    13178.48    614.64 o 
  -3  45   6     4078.75     4005.01    392.60 o 
  -2  45   6    19341.09    19098.62    753.48 o 
  -1  45   6     8100.05     8246.42    471.60 o 
   0  45   6     5724.85     5499.41    386.62 o 
   1  45   6     3448.62     3409.68    216.54 o 
   2  45   6     4353.99     3948.98    222.61 o 
   3  45   6     9161.70     9378.82    342.93 o 
   4  45   6    23832.70    24618.29    613.81 o 
   5  45   6    11758.78    11591.72    402.06 o 
  -6  46   6        5.35        1.80    170.57 o 
  -5  46   6    10180.43     9654.04    539.23 o 
  -4  46   6       81.76      377.64    183.73 o 
  -3  46   6     9157.64     9382.93    513.49 o 
  -2  46   6      384.08      758.87    203.48 o 
  -1  46   6    14757.98    14865.59    662.51 o 
   0  46   6      480.89      497.93    188.52 o 
   1  46   6     1480.61     1753.82    181.30 o 
   2  46   6      372.59      281.98    115.79 o 
   3  46   6     4390.36     4597.43    250.77 o 
   4  46   6     1485.02     1758.09    191.81 o 
  -5  47   6      304.10      368.66    190.32 o 
  -4  47   6        8.16       85.58    169.97 o 
  -3  47   6     4657.16     6665.85    439.88 o 
  -2  47   6        1.44        1.80    155.01 o 
  -1  47   6     1667.90     2642.28    330.96 o 
   0  47   6      222.07      728.95    214.26 o 
   1  47   6     2170.74     2268.23    309.41 o 
   2  47   6      315.63      356.08    120.24 o 
   3  47   6      397.32      915.61    156.71 o 
   4  47   6      360.44      523.43    143.59 o 
  -5  48   6     5187.71     5203.76    405.17 o 
  -4  48   6     3673.86     3428.08    380.03 o 
  -3  48   6    25007.84    24001.35    897.72 o 
  -2  48   6    10823.57    10182.50    548.21 o 
  -1  48   6     6428.82     6243.92    436.89 o 
   0  48   6    11850.54    11901.93    591.89 o 
   1  48   6     1725.35     2217.96    322.58 o 
   2  48   6     8528.83     8853.42    565.56 o 
   3  48   6    17615.87    18535.73    520.51 o 
  -4  49   6     7085.45     6529.39    450.06 o 
  -3  49   6       47.80      580.52    204.68 o 
  -2  49   6    12866.51    12917.54    632.59 o 
  -1  49   6     4328.06     4760.89    385.42 o 
   0  49   6     7391.41     7282.88    466.21 o 
   1  49   6      582.20      587.11    204.08 o 
   2  49   6      790.46     1126.93    257.94 o 
  -3  50   6      242.65      286.67    200.49 o 
  -2  50   6      217.17      958.16    238.79 o 
  -1  50   6       80.00      409.36    196.90 o 
   0  50   6     1887.62     2826.61    357.29 o 
   1  50   6      667.10      885.75    241.79 o 
  -1  51   6     5089.89     5272.59    414.15 o 
   0  51   6     2801.33     3038.47    381.23 o 
  -9   0   7    20049.82    19891.95    404.64 o 
  -7   0   7     8019.64     7907.27    204.91 o 
  -5   0   7    45518.12    48748.01    661.60 o 
  -3   0   7      202.47      218.36     48.22 o 
  -1   0   7     5757.98     5603.45    298.32 o 
   1   0   7    16825.94    16531.14    257.55 o 
   3   0   7    67740.02    68978.60   1009.78 o 
   5   0   7     1419.73     1576.39    170.57 o 
   7   0   7     4769.39     4450.28    266.32 o 
   9   0   7    14159.07    11985.71    490.75 o 
  11   0   7    11595.11    11588.92    533.24 o 
 -10   1   7     8198.25     8063.15    193.71 o 
  -9   1   7      227.67      657.04     62.45 o 
  -8   1   7     3602.97     3576.36     98.88 o 
  -7   1   7     4716.61     4628.66    102.03 o 
  -6   1   7    19249.77    19384.81    239.29 o 
  -5   1   7    11018.22    12015.07    154.92 o 
  -4   1   7     7144.58     6818.20    109.56 o 
  -3   1   7      342.00      405.39     45.41 o 
  -2   1   7    33069.98    31182.49    305.39 o 
  -1   1   7     4589.36     4252.67     85.51 o 
   0   1   7     3329.03     3104.84    123.53 o 
   1   1   7      365.11      301.03     30.05 o 
   2   1   7    12340.08    12086.33    154.34 o 
   3   1   7     1976.14     1827.61     61.31 o 
   4   1   7    18369.19    17453.19    215.99 o 
   5   1   7      230.55      169.56     96.65 o 
   6   1   7     2332.80     2257.44    151.08 o 
   7   1   7       75.91      130.83     81.62 o 
   8   1   7     3473.61     3469.55    198.40 o 
   9   1   7       33.67      169.55     94.79 o 
  10   1   7       17.50       47.25    106.48 o 
  11   1   7       59.05       44.48    109.36 o 
 -10   2   7     1425.10     1726.32    104.42 o 
  -9   2   7    26581.30    25644.37    343.93 o 
  -8   2   7     8813.33     8591.29    158.00 o 
  -7   2   7     7778.81     7707.29    134.05 o 
  -6   2   7      377.03      392.88     62.99 o 
  -5   2   7     3469.83     3367.13     98.76 o 
  -4   2   7      408.51      565.12     39.37 o 
  -3   2   7     5871.05     5444.13     84.68 o 
  -2   2   7       75.58       69.68     38.54 o 
  -1   2   7    22971.99    22304.23    259.26 o 
   0   2   7      325.32      322.67     41.42 o 
   1   2   7     1340.71     1296.01     49.88 o 
   2   2   7    12056.12    11722.27    151.01 o 
   3   2   7    15509.33    15003.10    198.89 o 
   4   2   7     1537.48     1315.29    134.11 o 
   5   2   7     6805.64     6655.93    207.57 o 
   6   2   7     1170.79     1272.92    122.12 o 
   7   2   7     1265.82     1147.97    179.54 o 
   8   2   7      608.60      725.33    243.88 o 
   9   2   7     1734.75     1834.59    184.33 o 
  10   2   7       54.55      310.20    113.13 o 
  11   2   7     1355.35     1178.59    171.38 o 
 -10   3   7     2688.12     2808.50    125.79 o 
  -9   3   7      861.58     1090.16     71.97 o 
  -8   3   7      486.11      441.45     48.96 o 
  -7   3   7        4.56      167.04     38.96 o 
  -6   3   7      375.27      589.65     44.04 o 
  -5   3   7     6825.82     7311.34    121.82 o 
  -4   3   7    23541.42    22641.60    291.22 o 
  -3   3   7    22806.14    23920.62    263.10 o 
  -2   3   7     1528.06     1519.48     62.73 o 
  -1   3   7     7692.12     8508.44    140.36 o 
   0   3   7    21623.22    21314.17    270.25 o 
   1   3   7     4399.68     4389.16     88.57 o 
   2   3   7    15743.70    15996.02    189.36 o 
   3   3   7     6942.56     7763.30    120.88 o 
   4   3   7    46893.41    48097.05    513.29 o 
   5   3   7      516.00      708.63     92.75 o 
   6   3   7     1510.74     1358.43    126.09 o 
   7   3   7     1067.09     1128.21    121.19 o 
   8   3   7    11070.26    10894.59    398.29 o 
   9   3   7      278.85      457.04    111.29 o 
  10   3   7    11448.86    10478.54    340.67 o 
  11   3   7       61.48        9.37    116.70 o 
 -10   4   7      370.15      574.75     71.41 o 
  -9   4   7     2869.34     2950.27    117.85 o 
  -8   4   7     2290.74     2154.01     96.69 o 
  -7   4   7    20735.39    20832.79    259.89 o 
  -6   4   7     7185.46     6847.09    118.39 o 
  -5   4   7    44544.60    44567.27    461.20 o 
  -4   4   7     1296.67     1535.78     67.76 o 
  -3   4   7    42141.93    43076.65    499.78 o 
  -2   4   7      670.83      635.88     48.24 o 
  -1   4   7    23125.15    22092.88    281.11 o 
   0   4   7     5492.50     5542.32    107.81 o 
   1   4   7     2580.53     2439.37     62.45 o 
   2   4   7      140.95      118.82     26.88 o 
   3   4   7    25419.05    23997.40    260.31 o 
   4   4   7     2526.55     2287.97     86.30 o 
   5   4   7     2887.11     2916.73    146.20 o 
   6   4   7       26.92       60.82     73.63 o 
   7   4   7     5183.50     5083.95    223.23 o 
   8   4   7      552.86      627.12    110.60 o 
   9   4   7       15.32       48.12     90.94 o 
  10   4   7      126.36      193.26    111.93 o 
  11   4   7      632.73      695.72    147.46 o 
 -11   5   7     1586.54     1646.41    196.90 o 
 -10   5   7     7127.86     6883.34    196.16 o 
  -9   5   7     3840.71     3713.55    118.80 o 
  -8   5   7       50.07       26.48     45.30 o 
  -7   5   7     4294.12     3822.88    110.78 o 
  -6   5   7      556.16      666.73     51.35 o 
  -5   5   7      187.99      184.18     64.80 o 
  -4   5   7    19270.11    19971.17    230.71 o 
  -3   5   7     1323.05     1476.83     85.15 o 
  -2   5   7    22942.30    23191.54    310.48 o 
  -1   5   7      330.31      371.36     41.15 o 
   0   5   7     2780.75     2645.41     82.36 o 
   1   5   7      387.91      495.31     67.56 o 
   2   5   7     3429.65     3286.38     71.27 o 
   3   5   7      882.71      941.29     44.44 o 
   4   5   7     8403.94     7983.78    112.64 o 
   5   5   7       50.53      207.95     72.98 o 
   6   5   7     5030.50     5145.82    197.62 o 
   7   5   7     1626.52     1798.38    274.70 o 
   8   5   7     4490.83     4485.91    204.98 o 
   9   5   7       35.00       95.22     96.39 o 
  10   5   7      967.33      818.45    161.59 o 
  11   5   7     1122.61     1391.52    175.97 o 
 -11   6   7     3365.61     3113.88    234.00 o 
 -10   6   7        0.32      172.60     56.86 o 
  -9   6   7    10643.56    10602.37    223.72 o 
  -8   6   7     1486.04     1314.91     81.97 o 
  -7   6   7       43.67      198.01     58.74 o 
  -6   6   7      110.50      408.42     53.88 o 
  -5   6   7    15508.45    15896.07    199.61 o 
  -4   6   7      922.79      764.54     60.04 o 
  -3   6   7    51700.73    54693.75    626.88 o 
  -2   6   7     2232.37     2863.67     82.15 o 
  -1   6   7    28210.61    27568.76    338.90 o 
   0   6   7    20923.77    21374.98    242.00 o 
   1   6   7       43.26      157.92     47.69 o 
   2   6   7      269.96      699.27     48.56 o 
   3   6   7    22547.50    23169.59    253.24 o 
   4   6   7      762.94     1092.86     57.52 o 
   5   6   7    33029.76    32128.34    578.28 o 
   6   6   7    14016.54    13487.09    327.94 o 
   7   6   7     4454.98     4106.10    182.82 o 
   8   6   7    12125.67    11704.15    329.85 o 
   9   6   7     1098.38     1292.04    146.42 o 
  10   6   7      137.64      103.26    105.58 o 
  11   6   7     5742.47     5513.03    265.71 o 
 -11   7   7       96.38       94.56    111.32 o 
 -10   7   7     8350.92     8441.79    184.72 o 
  -9   7   7     7222.41     7192.51    163.43 o 
  -8   7   7    22967.68    22642.27    326.29 o 
  -7   7   7    12594.03    11923.71    207.15 o 
  -6   7   7    58377.41    56035.64    650.67 o 
  -5   7   7     1473.40     1345.93     51.17 o 
  -4   7   7     3050.77     2721.53    119.81 o 
  -3   7   7     6747.11     7908.20    145.21 o 
  -2   7   7    14226.01    13315.93    197.54 o 
  -1   7   7       25.66       53.92     32.02 o 
   0   7   7    48499.54    47179.48    471.90 o 
   1   7   7     4242.86     4390.78     78.21 o 
   2   7   7    24818.12    24075.85    301.13 o 
   3   7   7      156.75      137.86     28.58 o 
   4   7   7     4172.98     3844.10     74.27 o 
   5   7   7     1746.74     1625.61    121.77 o 
   6   7   7     1276.45     1415.22    128.16 o 
   7   7   7      130.66      208.30     84.62 o 
   8   7   7     3234.09     3165.03    274.10 o 
   9   7   7     1562.79     1767.84    188.22 o 
  10   7   7        1.65       68.00    105.37 o 
  11   7   7     1274.77     1465.36    227.12 o 
 -11   8   7      381.65      587.11    142.44 o 
 -10   8   7     1941.60     2105.26    103.76 o 
  -9   8   7     7739.65     7794.54    259.32 o 
  -8   8   7     1223.81     1383.79    103.86 o 
  -7   8   7     9693.08     9707.79    183.62 o 
  -6   8   7      395.15      775.58     63.77 o 
  -5   8   7     4824.55     4681.60     89.00 o 
  -4   8   7     4980.01     4721.87    121.63 o 
  -3   8   7     9802.51     9441.85    163.00 o 
  -2   8   7     1471.43     1325.66     65.78 o 
  -1   8   7      590.96      662.44     48.71 o 
   0   8   7       42.00       87.05     28.86 o 
   1   8   7    12917.48    12837.64    151.74 o 
   2   8   7     2093.46     2125.01     60.43 o 
   3   8   7      688.81      618.59     39.71 o 
   4   8   7      547.70      550.66     49.32 o 
   5   8   7     2455.24     2147.19    126.11 o 
   6   8   7     6409.83     6586.43    224.43 o 
   7   8   7        4.29      362.38     95.64 o 
   8   8   7      238.15      477.79    109.14 o 
   9   8   7     4828.10     4941.83    225.94 o 
  10   8   7       98.17       86.39    103.44 o 
  11   8   7       82.77      198.40    119.65 o 
 -11   9   7       24.49       56.26    105.93 o 
 -10   9   7     1937.90     2136.17    105.21 o 
  -9   9   7     1362.67     1490.67     89.25 o 
  -8   9   7     7291.91     7380.67    161.58 o 
  -7   9   7     5735.59     5897.37    140.09 o 
  -6   9   7     9701.69    10191.57    183.41 o 
  -5   9   7       62.97      382.64     50.88 o 
  -4   9   7     7162.46     6581.32    135.37 o 
  -3   9   7     5080.08     5309.28    118.88 o 
  -2   9   7       78.84      112.40     35.95 o 
  -1   9   7     3303.70     3338.42    198.30 o 
   0   9   7     1232.43      914.48     51.89 o 
   1   9   7     8170.33     6944.27    110.59 o 
   2   9   7     2470.54     2324.24     68.96 o 
   3   9   7     3485.86     3964.72     94.70 o 
   4   9   7     5969.33     5823.99     96.83 o 
   5   9   7     4008.08     4113.32    166.46 o 
   6   9   7     8262.33     8606.34    254.54 o 
   7   9   7    32746.37    32024.02    613.41 o 
   8   9   7     3928.82     3889.83    242.98 o 
   9   9   7     5910.12     5972.65    242.06 o 
  10   9   7     4954.56     4926.02    239.94 o 
  11   9   7       65.78      133.66    123.59 o 
 -11  10   7    10979.07    10607.42    436.29 o 
 -10  10   7     7537.79     7504.99    174.61 o 
  -9  10   7    11194.37    10645.30    205.31 o 
  -8  10   7      773.98      944.83     73.39 o 
  -7  10   7    88062.13    86215.75    965.96 o 
  -6  10   7     4763.35     5079.06    125.81 o 
  -5  10   7    42809.69    42683.24    515.60 o 
  -4  10   7       68.23      168.90     40.30 o 
  -3  10   7    12468.13    13044.49    204.55 o 
  -2  10   7     5357.21     5586.39    118.88 o 
  -1  10   7    45233.36    43449.75    556.46 o 
   0  10   7    12621.53    12905.64    333.77 o 
   1  10   7    43099.59    41446.43    662.54 o 
   2  10   7     2272.37     2189.36     70.58 o 
   3  10   7    13020.26    12478.34    177.67 o 
   4  10   7      199.76      189.66     32.09 o 
   5  10   7      254.57      157.92     73.94 o 
   6  10   7     2235.95     2225.29    152.32 o 
   7  10   7     5605.59     5775.95    218.56 o 
   8  10   7      917.80      842.16    123.12 o 
   9  10   7      219.13       92.95     97.81 o 
  10  10   7      819.48      719.30    132.15 o 
  11  10   7     2100.06     1949.98    193.26 o 
 -12  11   7      134.84      131.67    122.69 o 
 -11  11   7    10167.71    10691.21    442.28 o 
 -10  11   7     2571.61     2585.79    109.35 o 
  -9  11   7     4128.80     4553.80    131.40 o 
  -8  11   7     1298.18     1324.72     82.89 o 
  -7  11   7      533.57      992.70     84.91 o 
  -6  11   7     1154.49     1178.45     75.04 o 
  -5  11   7     2379.43     2365.06    153.42 o 
  -4  11   7      450.89      335.51     61.70 o 
  -3  11   7       45.87      111.52     56.49 o 
  -2  11   7      979.20      777.20     74.85 o 
  -1  11   7    13544.59    13484.70    220.67 o 
   0  11   7       57.99       72.96     36.84 o 
   1  11   7     1838.71     1839.83    108.27 o 
   2  11   7     5384.46     5254.55    142.01 o 
   3  11   7      712.22      779.77    101.01 o 
   4  11   7     4250.58     4298.60     94.72 o 
   5  11   7      188.06      169.04     71.08 o 
   6  11   7     4545.58     4143.13    219.94 o 
   7  11   7      230.85      464.23    165.78 o 
   8  11   7      714.01      939.95    242.98 o 
   9  11   7     1857.62     1718.41    163.09 o 
  10  11   7     1855.75     2027.57    187.25 o 
  11  11   7      933.92      980.24    158.88 o 
 -12  12   7        7.40      217.25    133.46 o 
 -11  12   7     6158.32     6124.22    330.36 o 
 -10  12   7      352.18      540.90     68.37 o 
  -9  12   7      152.02      279.99     55.22 o 
  -8  12   7     4878.44     4824.21    132.49 o 
  -7  12   7    11297.53    10863.43    201.01 o 
  -6  12   7     2192.26     2268.17     92.75 o 
  -5  12   7    10588.82    10356.70    289.81 o 
  -4  12   7    27924.99    28642.18    372.69 o 
  -3  12   7     8853.53     9470.09    187.51 o 
  -2  12   7     5103.80     5618.82    166.30 o 
  -1  12   7    44292.63    47539.56    608.80 o 
   0  12   7   129311.93   137717.64   1615.57 o 
   1  12   7    22781.32    21729.57    276.92 o 
   2  12   7    17808.32    18500.53    248.10 o 
   3  12   7     9398.15     9185.42    172.92 o 
   4  12   7    23993.05    23298.57    340.95 o 
   5  12   7     5565.17     5533.93    192.13 o 
   6  12   7    10933.74    10051.20    277.82 o 
   7  12   7    24448.10    23886.58    551.50 o 
   8  12   7    12332.85    11845.20    455.44 o 
   9  12   7     1664.27     1738.44    166.43 o 
  10  12   7      465.05      410.12    173.86 o 
  11  12   7     4370.46     4240.03    245.58 o 
 -12  13   7    14638.51    14122.28    552.99 o 
 -11  13   7     3584.86     3571.12    259.14 o 
 -10  13   7    10001.91    10183.32    294.31 o 
  -9  13   7     1268.79     1428.85     90.19 o 
  -8  13   7    13762.92    13841.64    238.68 o 
  -7  13   7      236.94      238.82     54.21 o 
  -6  13   7    33724.61    32459.99    423.07 o 
  -5  13   7     1440.68     1482.07     78.08 o 
  -4  13   7    57961.73    57924.51    670.93 o 
  -3  13   7     9258.29     9062.98    226.40 o 
  -2  13   7    33046.39    32726.49    768.21 o 
  -1  13   7       25.65       16.90     26.39 o 
   0  13   7    53156.37    53116.66    580.08 o 
   1  13   7     7001.66     6989.29    147.15 o 
   2  13   7    20328.36    20053.02    295.17 o 
   3  13   7       98.92      204.04     49.36 o 
   4  13   7     4587.39     4361.28    117.52 o 
   5  13   7       57.37       48.79     71.93 o 
   6  13   7     7063.12     6769.72    302.83 o 
   7  13   7     2531.47     2729.47    162.88 o 
   8  13   7      702.85      684.53    116.16 o 
   9  13   7       39.58       20.13     89.64 o 
  10  13   7       33.46     -142.51     95.00 o 
  11  13   7     1333.57     1481.29    179.54 o 
 -12  14   7     2649.58     2953.49    256.15 o 
 -11  14   7     1917.92     1771.49    218.44 o 
 -10  14   7      862.78     1022.62     82.43 o 
  -9  14   7     1895.36     1946.77    102.40 o 
  -8  14   7     1284.20     1444.81     88.36 o 
  -7  14   7     4523.33     4262.73    150.59 o 
  -6  14   7      545.42      666.35     64.64 o 
  -5  14   7     2054.28     1780.36     86.68 o 
  -4  14   7     4828.74     4578.82    158.06 o 
  -3  14   7      234.07      375.66     64.76 o 
  -2  14   7    13895.44    14762.22    412.51 o 
  -1  14   7      298.56      337.78     33.11 o 
   0  14   7      271.83      298.08     36.99 o 
   1  14   7     4789.23     4624.91    141.46 o 
   2  14   7     2396.41     2313.87     77.07 o 
   3  14   7     4982.62     4836.86    122.02 o 
   4  14   7     2343.81     2208.96     94.93 o 
   5  14   7    15068.66    14458.06    330.27 o 
   6  14   7     5237.46     5516.41    208.16 o 
   7  14   7     6617.02     6092.71    223.64 o 
   8  14   7      689.79      717.14    116.28 o 
   9  14   7     9512.86     9034.60    305.74 o 
  10  14   7     1161.71     1147.25    154.87 o 
 -12  15   7     4186.38     3624.38    280.69 o 
 -11  15   7      301.89      503.32    147.82 o 
 -10  15   7     2845.80     3084.65    117.69 o 
  -9  15   7      583.07      748.24     72.96 o 
  -8  15   7     2471.47     2391.00    102.49 o 
  -7  15   7     4336.38     4335.25    136.71 o 
  -6  15   7     1094.29     1299.43     81.93 o 
  -5  15   7      949.09     1059.90     73.17 o 
  -4  15   7      478.48      734.18     82.17 o 
  -3  15   7    25657.27    24281.87    455.99 o 
  -2  15   7    70944.64    72801.09   1558.78 o 
  -1  15   7      896.17     1358.56    108.50 o 
   0  15   7    10680.17    10450.92    158.62 o 
   1  15   7    16548.49    16536.11    293.39 o 
   2  15   7    15135.51    16375.40    230.98 o 
   3  15   7    14731.28    14743.89    218.20 o 
   4  15   7     6222.59     6401.54    147.69 o 
   5  15   7    13040.81    12803.45    462.02 o 
   6  15   7    55574.51    53627.41   2165.29 o 
   7  15   7     7477.83     6781.88    239.81 o 
   8  15   7     5409.42     5262.94    294.45 o 
   9  15   7     7844.87     7932.80    470.70 o 
  10  15   7      959.47      804.08    138.99 o 
 -12  16   7       22.31       84.98    128.67 o 
 -11  16   7    47243.53    45426.26   1216.71 o 
 -10  16   7      378.04      468.93     72.65 o 
  -9  16   7    15059.91    15108.16    390.97 o 
  -8  16   7     1640.38     1583.67     92.69 o 
  -7  16   7    21567.44    21648.40    322.95 o 
  -6  16   7     5603.06     5711.85    141.45 o 
  -5  16   7    41042.13    40241.41    694.13 o 
  -4  16   7    19313.55    19248.40    389.82 o 
  -3  16   7    67596.55    66796.70   1103.89 o 
  -2  16   7     2894.31     3335.13    233.36 o 
  -1  16   7    14769.81    13678.92    189.35 o 
   0  16   7     2575.22     2560.58     71.22 o 
   1  16   7    28787.80    28675.05    351.20 o 
   2  16   7    11043.96    10327.19    170.36 o 
   3  16   7     7739.31     7604.92    143.95 o 
   4  16   7      620.87      583.93     81.35 o 
   5  16   7     5283.77     5183.85    371.06 o 
   6  16   7     2826.71     3049.23    201.69 o 
   7  16   7    12830.18    12537.46    330.93 o 
   8  16   7      955.76      982.91    134.12 o 
   9  16   7      648.91      794.18    184.33 o 
  10  16   7       64.11      267.68    115.53 o 
 -12  17   7     1554.99     1307.67    213.66 o 
 -11  17   7     2569.58     3496.31    272.91 o 
 -10  17   7     6169.07     6043.41    176.13 o 
  -9  17   7      873.56     1054.45     83.37 o 
  -8  17   7    12601.69    12029.30    224.02 o 
  -7  17   7       21.81      157.00     50.41 o 
  -6  17   7      613.58      872.05     73.39 o 
  -5  17   7       14.07      283.82     67.07 o 
  -4  17   7     5699.23     6068.36    826.80 o 
  -3  17   7     4893.37     5693.08    202.65 o 
  -2  17   7     2584.60     2653.26    211.78 o 
  -1  17   7      556.88      690.90     44.29 o 
   0  17   7       57.76      101.10     38.70 o 
   1  17   7       68.32       85.46     40.63 o 
   2  17   7     4505.94     4257.12     92.16 o 
   3  17   7     8903.79     8555.56    156.81 o 
   4  17   7      639.07      737.83     92.54 o 
   5  17   7     2717.24     2670.81    143.25 o 
   6  17   7     5351.18     5906.59    364.17 o 
   7  17   7        8.09      129.08    111.62 o 
   8  17   7     4371.07     4439.82    256.45 o 
   9  17   7      420.04      447.87    125.08 o 
  10  17   7     8456.45     8548.41    400.98 o 
 -12  18   7      144.86      238.79    146.03 o 
 -11  18   7     5537.83     4944.62    320.78 o 
 -10  18   7      120.23      368.69     65.47 o 
  -9  18   7     1311.45     1462.44     93.95 o 
  -8  18   7     8150.33     8525.97    186.46 o 
  -7  18   7     9288.58     9045.04    216.39 o 
  -6  18   7       13.36      115.52     50.06 o 
  -5  18   7       10.47      -16.69     55.22 o 
  -4  18   7     7031.68     7454.88    216.83 o 
  -3  18   7    14543.83    14568.19    325.02 o 
  -2  18   7    30234.92    29473.28    415.74 o 
  -1  18   7    40241.26    41523.02    512.17 o 
   0  18   7    50652.85    51031.67    567.15 o 
   1  18   7      794.53      809.37     78.35 o 
   2  18   7     7544.58     7870.25    130.37 o 
   3  18   7      122.00      316.44     63.10 o 
   4  18   7    27378.40    27022.53    498.03 o 
   5  18   7     5663.23     5025.18    188.82 o 
   6  18   7    57649.93    54805.35    914.90 o 
   7  18   7     7971.34     7903.84    258.84 o 
   8  18   7    25104.24    24468.40    593.09 o 
   9  18   7      403.64      240.88    112.81 o 
  10  18   7    19004.02    18177.12    473.51 o 
 -12  19   7     6868.21     6352.84    378.84 o 
 -11  19   7       28.76       53.26    122.69 o 
 -10  19   7    14876.82    14611.97    266.65 o 
  -9  19   7     1583.13     1663.40    100.54 o 
  -8  19   7    65095.16    61311.18    739.56 o 
  -7  19   7      685.19      682.62     70.32 o 
  -6  19   7    24121.25    23854.22    478.20 o 
  -5  19   7     6624.12     6743.14    631.39 o 
  -4  19   7    35980.82    34891.84    624.46 o 
  -3  19   7     7871.68     7986.15    159.54 o 
  -2  19   7    15067.31    14635.82    199.60 o 
  -1  19   7     8441.03     8429.20    192.46 o 
   0  19   7    33332.80    31922.97    381.01 o 
   1  19   7     9032.16     8458.04    183.48 o 
   2  19   7    23887.01    23171.87    273.47 o 
   3  19   7     4599.47     4523.63    101.98 o 
   4  19   7     8188.23     8197.64    378.84 o 
   5  19   7      433.83      505.76     93.24 o 
   6  19   7     1420.21     1639.37    132.66 o 
   7  19   7     1875.72     1683.76    168.17 o 
   8  19   7        2.30      197.36    156.80 o 
   9  19   7     1767.85     1709.64    166.93 o 
  10  19   7      120.28      404.39    129.48 o 
 -12  20   7     6336.35     6412.69    377.04 o 
 -11  20   7     1840.62     1658.38    223.23 o 
 -10  20   7      181.99      447.98     83.27 o 
  -9  20   7    14531.85    14258.54    259.66 o 
  -8  20   7      293.58      840.84     78.85 o 
  -7  20   7       13.91       32.37     75.33 o 
  -6  20   7      895.88     1120.77    108.73 o 
  -5  20   7      620.88      634.63     88.91 o 
  -4  20   7       26.22       25.73     73.61 o 
  -3  20   7     9695.25     9894.78    187.38 o 
  -2  20   7     1745.29     2286.62    116.53 o 
  -1  20   7    16296.06    16454.29    222.43 o 
   0  20   7     2408.55     2546.30    131.93 o 
   1  20   7     6548.58     6212.03    124.71 o 
   2  20   7      371.31      537.49     46.88 o 
   3  20   7      134.24      102.11     39.40 o 
   4  20   7     2882.43     2846.63    112.74 o 
   5  20   7       90.99      263.91     81.03 o 
   6  20   7      669.89      876.50    110.23 o 
   7  20   7      104.35      196.90     93.95 o 
   8  20   7     5392.36     5064.01    632.29 o 
   9  20   7      748.88      912.20    138.33 o 
  10  20   7      689.81      602.20    136.27 o 
 -11  21   7        2.54       10.17    107.13 o 
 -10  21   7     2848.82     2992.15    163.54 o 
  -9  21   7     1438.45     1760.22    105.18 o 
  -8  21   7     9250.66     8856.15    279.36 o 
  -7  21   7     8555.42     8786.91    191.35 o 
  -6  21   7    10258.89     9278.93    263.99 o 
  -5  21   7       31.72      273.24    127.18 o 
  -4  21   7     3485.59     3197.55    149.54 o 
  -3  21   7    32354.94    33022.50    469.11 o 
  -2  21   7    17952.01    17811.28    233.99 o 
  -1  21   7    50607.99    50699.02    565.63 o 
   0  21   7     3871.50     4218.72     96.51 o 
   1  21   7    32558.41    32945.07    399.95 o 
   2  21   7    12185.89    12094.74    174.54 o 
   3  21   7    15129.82    14868.38    206.28 o 
   4  21   7       88.00      150.69     56.63 o 
   5  21   7    36449.77    34975.61    537.02 o 
   6  21   7     9499.04     9047.98    262.51 o 
   7  21   7    12411.07    11963.08    327.76 o 
   8  21   7       60.22      170.07     97.85 o 
   9  21   7     5475.25     4991.50    272.01 o 
  10  21   7     5425.92     5660.38    216.51 o 
 -11  22   7     9837.54     9578.04    455.44 o 
 -10  22   7       60.53      166.08     60.93 o 
  -9  22   7    38203.94    37102.74    507.01 o 
  -8  22   7       17.33       85.09     56.64 o 
  -7  22   7    34110.46    34449.19    552.05 o 
  -6  22   7     2534.97     2523.85    145.69 o 
  -5  22   7     9370.61     8433.79    247.87 o 
  -4  22   7      918.76      918.96    101.89 o 
  -3  22   7    39690.09    39994.78    842.92 o 
  -2  22   7     5470.20     5256.68    102.19 o 
  -1  22   7    32485.17    31605.46    377.34 o 
   0  22   7      649.52      672.69     61.21 o 
   1  22   7    21724.75    20971.35    282.64 o 
   2  22   7     2084.98     1951.25     97.29 o 
   3  22   7    13790.71    13709.51    197.12 o 
   4  22   7       23.50       29.80     47.08 o 
   5  22   7     6891.14     7086.43    184.92 o 
   6  22   7     2051.54     2099.43    126.11 o 
   7  22   7     1043.35     1129.87    106.83 o 
   8  22   7     1782.54     1725.87    132.19 o 
   9  22   7      851.83     1132.99    123.71 o 
  10  22   7     1149.68     1544.22    189.20 o 
 -11  23   7      148.68      291.46    150.22 o 
 -10  23   7     5975.75     5904.27    168.27 o 
  -9  23   7     7170.22     7214.31    180.77 o 
  -8  23   7     9396.95     9397.25    302.07 o 
  -7  23   7      994.07     1206.37    122.27 o 
  -6  23   7     2329.86     2533.61    145.34 o 
  -5  23   7        3.83      110.61     72.42 o 
  -4  23   7    14445.91    14536.50    438.98 o 
  -3  23   7     4370.48     4399.17    125.50 o 
  -2  23   7     2361.53     3198.20    389.18 o 
  -1  23   7      296.62      435.51     69.83 o 
   0  23   7     5975.38     6097.98    120.21 o 
   1  23   7     6107.45     6144.42    140.48 o 
   2  23   7        1.11       95.34     37.10 o 
   3  23   7       14.19       70.32     39.69 o 
   4  23   7      328.57      573.91     76.20 o 
   5  23   7      118.11      140.51     64.15 o 
   6  23   7     2017.84     2362.55    126.93 o 
   7  23   7     1389.71     1508.95    120.71 o 
   8  23   7      825.76      967.24    136.15 o 
   9  23   7      910.72     1100.84    122.89 o 
  10  23   7     5634.69     5938.41    333.26 o 
 -11  24   7     2422.05     2516.00    283.08 o 
 -10  24   7      743.18     1180.32     96.07 o 
  -9  24   7     1346.76     1589.84    105.82 o 
  -8  24   7     1282.96     1688.48    106.04 o 
  -7  24   7     5275.41     5371.49    426.12 o 
  -6  24   7    10622.06    10208.02    286.32 o 
  -5  24   7     2764.17     2589.64    144.46 o 
  -4  24   7    25804.45    26591.43    527.87 o 
  -3  24   7       19.83      225.25     60.15 o 
  -2  24   7    63933.44    62503.80   1107.62 o 
  -1  24   7      958.80     1274.93    123.05 o 
   0  24   7    46544.89    46549.95    623.60 o 
   1  24   7    29076.16    28179.13    320.09 o 
   2  24   7    41153.00    40144.39    432.29 o 
   3  24   7    12165.25    11870.44    181.54 o 
   4  24   7    72201.52    70439.67    808.45 o 
   5  24   7     3841.86     4060.24    160.35 o 
   6  24   7    22309.03    22215.70    428.74 o 
   7  24   7      133.81      221.13     74.44 o 
   8  24   7    17328.07    16951.68    890.72 o 
   9  24   7    11431.23    11136.65    318.76 o 
 -11  25   7      584.51      510.50    162.79 o 
 -10  25   7    27480.37    27543.71    420.34 o 
  -9  25   7     1843.90     2167.36    121.46 o 
  -8  25   7    49397.70    46651.05    608.25 o 
  -7  25   7      658.76      478.94     93.29 o 
  -6  25   7     9739.09     9810.30    284.20 o 
  -5  25   7       18.68       92.99     68.16 o 
  -4  25   7    76179.93    73405.63   1191.23 o 
  -3  25   7    31055.25    30788.93    467.26 o 
  -2  25   7    62625.44    61141.61   1419.77 o 
  -1  25   7     5878.19     5403.18    147.29 o 
   0  25   7    20243.30    19920.80    334.37 o 
   1  25   7     2969.10     2783.30    142.58 o 
   2  25   7     1028.73     1232.83     65.64 o 
   3  25   7     6431.99     5954.85    140.24 o 
   4  25   7    10060.52    10416.59    222.76 o 
   5  25   7     5697.88     5625.56    168.54 o 
   6  25   7     3454.22     3365.65    140.37 o 
   7  25   7     1122.16     1078.16    111.65 o 
   8  25   7      208.20      314.77     85.14 o 
   9  25   7     3687.70     3902.62    280.70 o 
 -11  26   7     5943.99     5487.44    360.28 o 
 -10  26   7       85.22      528.93     78.84 o 
  -9  26   7    14147.23    13246.08    316.33 o 
  -8  26   7     5869.13     6229.06    194.02 o 
  -7  26   7     1707.06     1606.87    143.28 o 
  -6  26   7      467.78      579.55     95.60 o 
  -5  26   7    18171.77    18046.55    413.77 o 
  -4  26   7     4403.99     4932.28    515.29 o 
  -3  26   7      217.65      457.96    105.77 o 
  -2  26   7     1232.34     1147.28    155.60 o 
  -1  26   7      461.47      693.69     69.84 o 
   0  26   7     2919.02     2862.93    254.43 o 
   1  26   7      492.68      494.82     56.58 o 
   2  26   7     1529.79     1812.32     76.35 o 
   3  26   7      459.46      603.63     83.28 o 
   4  26   7     7566.81     7194.88    163.98 o 
   5  26   7     3912.92     4013.17    229.28 o 
   6  26   7     2413.93     2836.14    132.75 o 
   7  26   7      809.64      883.04     99.86 o 
   8  26   7     2238.35     2339.56    151.62 o 
   9  26   7     1685.01     2177.63    159.57 o 
 -11  27   7     1430.01     1550.06    243.58 o 
 -10  27   7     1135.15     1119.22    107.37 o 
  -9  27   7     1252.32     1530.39    107.18 o 
  -8  27   7      941.92     1186.29    317.19 o 
  -7  27   7     1248.13     1519.58    293.55 o 
  -6  27   7     3788.22     3378.92    174.14 o 
  -5  27   7    16637.83    16336.97    390.89 o 
  -4  27   7     7470.30     7306.30    245.00 o 
  -3  27   7    11762.59    11672.20    312.17 o 
  -2  27   7     8275.04     8002.56    203.62 o 
  -1  27   7    32854.40    32429.86    488.10 o 
   0  27   7     1233.71     1272.56     90.90 o 
   1  27   7    17687.69    17360.50    267.21 o 
   2  27   7    37291.94    35814.19    458.02 o 
   3  27   7    66503.51    63630.81    734.47 o 
   4  27   7     6307.14     6491.30    186.56 o 
   5  27   7    38126.73    37535.28    718.58 o 
   6  27   7     1652.77     1666.68    118.72 o 
   7  27   7    22538.84    22205.04    444.27 o 
   8  27   7     1275.12     1486.16    195.69 o 
   9  27   7    22501.05    22983.65    583.50 o 
 -11  28   7    13375.56    12284.35    549.40 o 
 -10  28   7     3972.69     4303.08    186.59 o 
  -9  28   7    26624.78    25319.87    400.54 o 
  -8  28   7     1133.33     1297.25    138.62 o 
  -7  28   7    13365.60    13057.60   1002.45 o 
  -6  28   7      539.36      457.54     95.23 o 
  -5  28   7    18295.83    17942.07    419.58 o 
  -4  28   7       33.44      110.86     84.98 o 
  -3  28   7    12824.41    13219.17    342.15 o 
  -2  28   7      120.93      268.26     62.56 o 
  -1  28   7    17627.70    17404.76    499.18 o 
   0  28   7      841.60      932.74     82.59 o 
   1  28   7     6155.26     6237.23    144.40 o 
   2  28   7     2239.00     2163.18     95.80 o 
   3  28   7    12113.81    11935.16    258.37 o 
   4  28   7     7504.55     7282.68    167.18 o 
   5  28   7     6806.94     6700.63    219.62 o 
   6  28   7     1827.15     1886.59    123.57 o 
   7  28   7       77.21      254.55     79.78 o 
   8  28   7       38.46      127.14     80.47 o 
   9  28   7      234.22      512.73    104.65 o 
 -10  29   7    11175.06    10973.58    244.55 o 
  -9  29   7     1550.53     1720.21    115.21 o 
  -8  29   7     6901.59     6654.20    304.92 o 
  -7  29   7       13.37      116.46     80.69 o 
  -6  29   7     5981.13     5688.18    223.53 o 
  -5  29   7      981.31     1111.85    122.37 o 
  -4  29   7     8596.62     8225.00    263.14 o 
  -3  29   7       30.92      239.72     83.19 o 
  -2  29   7     4604.38     4371.96    141.56 o 
  -1  29   7     1887.04     2029.87    148.08 o 
   0  29   7     2673.32     2504.11    115.62 o 
   1  29   7      395.08      491.15     60.32 o 
   2  29   7      346.04      411.20    166.68 o 
   3  29   7      329.87      347.65     71.35 o 
   4  29   7       85.71      343.96     94.90 o 
   5  29   7     2172.82     2167.56    150.40 o 
   6  29   7       45.46      105.16     66.45 o 
   7  29   7      137.46      180.99     88.53 o 
   8  29   7     1843.44     2179.51    214.24 o 
   9  29   7     1067.38     1389.95    138.65 o 
 -10  30   7     1656.35     2012.31    126.87 o 
  -9  30   7     2448.62     2637.80    139.89 o 
  -8  30   7       35.85      386.02    150.22 o 
  -7  30   7     2334.69     2236.26    168.96 o 
  -6  30   7    21275.80    20632.32    472.82 o 
  -5  30   7     3997.13     4098.10    344.72 o 
  -4  30   7    14169.05    14227.52    367.12 o 
  -3  30   7      407.40      454.47     98.24 o 
  -2  30   7    16171.87    16694.04    491.77 o 
  -1  30   7      800.68      954.26    126.46 o 
   0  30   7    13359.59    13874.42    319.91 o 
   1  30   7     1198.49     1553.34     99.94 o 
   2  30   7    42801.95    40997.88    605.57 o 
   3  30   7     6900.68     6267.22    181.51 o 
   4  30   7    48514.10    48361.40   1047.34 o 
   5  30   7      188.81      318.76     74.73 o 
   6  30   7    13476.69    12849.15    352.07 o 
   7  30   7      149.57      329.34    100.94 o 
   8  30   7    25866.25    26397.60    606.55 o 
   9  30   7     7864.06     8448.68    328.03 o 
 -10  31   7    10678.34    10552.37    377.77 o 
  -9  31   7      286.25      220.63     70.94 o 
  -8  31   7    40186.73    37674.89    741.99 o 
  -7  31   7        6.14       46.12     90.07 o 
  -6  31   7    26293.73    25690.10    556.57 o 
  -5  31   7     2280.44     2155.92    175.05 o 
  -4  31   7    15136.09    15721.56    790.59 o 
  -3  31   7      288.04      212.08     86.78 o 
  -2  31   7    17730.45    17985.31    329.38 o 
  -1  31   7     6092.04     5713.34    168.53 o 
   0  31   7    30577.24    29233.51    651.21 o 
   1  31   7      796.20      794.34     72.83 o 
   2  31   7     7721.85     7764.32    232.53 o 
   3  31   7      320.26      345.72     70.51 o 
   4  31   7     7079.39     7106.32    201.75 o 
   5  31   7     2395.44     2304.59    139.98 o 
   6  31   7      782.12     1228.13    172.36 o 
   7  31   7      260.69      260.04     99.87 o 
   8  31   7       59.24      369.19    114.44 o 
 -10  32   7      168.90      299.07     90.41 o 
  -9  32   7     4396.75     4232.12    222.44 o 
  -8  32   7      119.06      298.08     96.34 o 
  -7  32   7    11332.04    10202.87    320.19 o 
  -6  32   7       87.94      357.54    122.99 o 
  -5  32   7    19124.43    19117.44    456.37 o 
  -4  32   7      870.24      828.43    119.99 o 
  -3  32   7     3187.15     2951.31    168.21 o 
  -2  32   7        0.44      133.58     79.38 o 
  -1  32   7     6323.49     6403.84    322.78 o 
   0  32   7     7855.96     7792.29    202.10 o 
   1  32   7     4547.93     4858.47    134.12 o 
   2  32   7      401.03      570.72     90.90 o 
   3  32   7       52.50      169.58     95.41 o 
   4  32   7      121.58      116.83     62.52 o 
   5  32   7      209.83      375.52     78.35 o 
   6  32   7      131.09      184.04     93.15 o 
   7  32   7      413.16      800.07    127.56 o 
   8  32   7      415.99      606.86    190.32 o 
 -10  33   7     2143.08     2088.26    213.96 o 
  -9  33   7      143.33      120.57     90.94 o 
  -8  33   7       86.62       89.45     90.94 o 
  -7  33   7     3361.36     3457.74    243.58 o 
  -6  33   7     4802.28     4786.79    218.48 o 
  -5  33   7    25869.67    25113.05    551.67 o 
  -4  33   7     1099.38     1230.60    135.37 o 
  -3  33   7     8615.18     8142.56    323.48 o 
  -2  33   7     1683.38     1622.02    147.72 o 
  -1  33   7    46794.13    46109.52    674.07 o 
   0  33   7      769.11     1377.50    139.89 o 
   1  33   7    36596.43    36984.86    574.57 o 
   2  33   7     5068.69     4486.49    154.36 o 
   3  33   7    30842.26    30763.62    501.23 o 
   4  33   7      230.48      370.53     77.13 o 
   5  33   7    14885.33    14355.32    314.50 o 
   6  33   7      722.87      895.62    126.78 o 
   7  33   7    31983.53    32955.18   1026.99 o 
   8  33   7     3923.02     3905.07    324.37 o 
  -9  34   7     6261.61     6401.70    727.15 o 
  -8  34   7      591.34      691.30    121.19 o 
  -7  34   7    20493.35    19206.29    474.26 o 
  -6  34   7     1720.04     1769.14    160.86 o 
  -5  34   7    19615.35    19114.34    465.51 o 
  -4  34   7      440.91      359.03     95.46 o 
  -3  34   7    11041.04    11098.19    330.55 o 
  -2  34   7     2079.03     1847.98    165.78 o 
  -1  34   7    32545.69    31641.29    507.78 o 
   0  34   7    11949.46    11320.79    258.11 o 
   1  34   7     4426.87     4789.88    183.60 o 
   2  34   7       75.38      245.18     71.61 o 
   3  34   7     1741.54     1859.42    122.53 o 
   4  34   7     1207.54     1193.29    107.67 o 
   5  34   7     1179.25     1100.16    142.59 o 
   6  34   7     1438.77     1270.57    208.87 o 
   7  34   7      158.91      627.20    180.14 o 
   8  34   7      485.65      519.48    185.53 o 
  -9  35   7     1578.93     1809.69    177.05 o 
  -8  35   7     5682.83     5225.31    240.89 o 
  -7  35   7      546.38      764.84    124.33 o 
  -6  35   7    23931.39    23005.00    533.47 o 
  -5  35   7      473.96      678.67    153.21 o 
  -4  35   7     4377.13     4311.02    210.21 o 
  -3  35   7       43.42       14.73    127.48 o 
  -2  35   7      556.21      737.45    117.30 o 
  -1  35   7        2.61      302.23    128.07 o 
   0  35   7     4133.80     4636.51    163.30 o 
   1  35   7     1283.73     1285.76    104.00 o 
   2  35   7     8078.41     8231.29    215.14 o 
   3  35   7      910.81      765.02     90.53 o 
   4  35   7       28.40        1.90     79.69 o 
   5  35   7      938.77      785.56    132.02 o 
   6  35   7     1068.23     1418.99    223.23 o 
   7  35   7       57.03      244.18    159.79 o 
  -9  36   7     1579.88     1904.66    181.06 o 
  -8  36   7      790.16      692.36    120.89 o 
  -7  36   7      500.40      611.23    181.64 o 
  -6  36   7     8399.27     8481.15    300.64 o 
  -5  36   7     5112.53     5083.46    482.97 o 
  -4  36   7     8666.53     8454.19    293.63 o 
  -3  36   7      427.22      381.92    100.85 o 
  -2  36   7    19110.06    18013.27    447.44 o 
  -1  36   7     1989.94     1951.28    319.29 o 
   0  36   7    21115.93    20804.20    385.42 o 
   1  36   7     9672.09     9379.47    228.92 o 
   2  36   7    45518.60    42724.61    644.37 o 
   3  36   7       31.88       45.93     81.26 o 
   4  36   7    11520.42    11784.05    579.63 o 
   5  36   7       42.68      192.79     98.93 o 
   6  36   7    18970.40    19159.07    705.61 o 
   7  36   7     1500.45     1873.83    267.52 o 
  -9  37   7       74.75      -15.86     94.59 o 
  -8  37   7     7881.48     7517.80    291.48 o 
  -7  37   7      715.03      748.37    124.56 o 
  -6  37   7    17112.86    16549.70    439.32 o 
  -5  37   7      152.89      362.62    209.77 o 
  -4  37   7    21230.48    20208.76    492.35 o 
  -3  37   7      621.06      725.06    154.11 o 
  -2  37   7     6907.35     7078.67    279.19 o 
  -1  37   7     3275.21     3215.49    304.03 o 
   0  37   7    11618.64    11681.13    335.31 o 
   1  37   7      226.70      417.21    169.97 o 
   2  37   7     3227.70     3667.03    194.55 o 
   3  37   7      195.27       89.48     84.98 o 
   4  37   7     1803.67     1874.35    175.49 o 
   5  37   7      974.06     1261.99    152.17 o 
   6  37   7       78.18      226.82    144.23 o 
  -8  38   7       71.60       93.94     96.61 o 
  -7  38   7     7353.18     6914.02    278.44 o 
  -6  38   7       11.16      162.56     98.45 o 
  -5  38   7    13526.23    12962.70    383.50 o 
  -4  38   7     1096.90     1175.06    143.14 o 
  -3  38   7     4548.89     4454.60    218.30 o 
  -2  38   7      232.87      250.83     97.93 o 
  -1  38   7      720.07     1000.77    148.72 o 
   0  38   7      321.53      445.29    101.23 o 
   1  38   7     5822.86     5693.22    235.36 o 
   2  38   7       17.56       20.27     81.70 o 
   3  38   7       43.52      356.88    248.07 o 
   4  38   7     2231.41     2492.11    198.67 o 
   5  38   7       34.67      174.01    113.41 o 
   6  38   7       40.99       28.13    129.87 o 
   7  38   7     2524.67     3163.55    337.54 o 
  -8  39   7     1959.69     2032.45    193.18 o 
  -7  39   7     3846.59     3555.69    222.71 o 
  -6  39   7     6319.95     6159.90    267.01 o 
  -5  39   7    16637.77    16365.45    860.61 o 
  -4  39   7       18.82      -11.33     87.80 o 
  -3  39   7     6915.54     6757.09    373.75 o 
  -2  39   7      117.97       35.72     88.44 o 
  -1  39   7    21662.07    20278.11    495.95 o 
   0  39   7     3218.51     3313.32    186.07 o 
   1  39   7    16898.66    16350.46    708.90 o 
   2  39   7      145.67      246.64     97.04 o 
   3  39   7    20093.74    20369.77    508.50 o 
   4  39   7      118.86      204.38    100.23 o 
   5  39   7    12870.48    13426.52    414.64 o 
   6  39   7       11.76       28.73    133.46 o 
  -8  40   7     3397.44     3326.12    237.28 o 
  -7  40   7     3713.95     3685.85    215.91 o 
  -6  40   7       44.15      182.62    101.14 o 
  -5  40   7    16426.13    16926.04    733.73 o 
  -4  40   7      114.33      331.16    105.27 o 
  -3  40   7     1603.61     1759.00    168.32 o 
  -2  40   7       90.85      278.10    100.62 o 
  -1  40   7     3842.17     3469.97    298.64 o 
   0  40   7      498.91      500.93    176.55 o 
   1  40   7     4974.78     5012.81    227.16 o 
   2  40   7        3.64       68.79    159.49 o 
   3  40   7     1488.12     1816.87    171.80 o 
   4  40   7       29.70      -14.36     89.84 o 
   5  40   7       41.91      327.68    224.73 o 
   6  40   7     1312.34     1481.23    241.79 o 
  -7  41   7      106.65      124.81    103.81 o 
  -6  41   7     2852.46     2930.83    219.04 o 
  -5  41   7     3013.70     3341.01    230.87 o 
  -4  41   7     4959.77     4865.74    238.31 o 
  -3  41   7      994.13      828.89    266.92 o 
  -2  41   7    13034.28    12609.85    380.62 o 
  -1  41   7      142.50      122.69    159.79 o 
   0  41   7       85.12      347.12    162.79 o 
   1  41   7      124.51      410.01    112.25 o 
   2  41   7       90.16      258.72     99.92 o 
   3  41   7      500.22      500.13    120.62 o 
   4  41   7      114.37      349.31    246.57 o 
   5  41   7        1.67       23.40    100.80 o 
   6  41   7      137.55      301.03    167.57 o 
  -7  42   7       49.51       55.33    153.81 o 
  -6  42   7     5859.54     5654.21    264.32 o 
  -5  42   7      427.36      646.00    132.33 o 
  -4  42   7    10011.30     9487.10    334.42 o 
  -3  42   7     1162.47     1234.07    154.40 o 
  -2  42   7    11678.10    10925.21    533.24 o 
  -1  42   7     3169.69     3143.21    338.74 o 
   0  42   7    21001.82    20503.85    778.62 o 
   1  42   7      435.57      414.67    234.90 o 
   2  42   7    16662.41    16392.56    448.43 o 
   3  42   7      637.39      729.66    134.60 o 
   4  42   7    15633.88    16136.75    462.42 o 
   5  42   7     2173.67     2055.97    204.43 o 
  -7  43   7     1964.61     2150.17    280.39 o 
  -6  43   7     5351.83     5053.36    253.44 o 
  -5  43   7        6.91      144.73    103.49 o 
  -4  43   7     7771.61     8269.35    317.13 o 
  -3  43   7     1021.53     1112.57    230.41 o 
  -2  43   7     1386.40     1941.46    286.67 o 
  -1  43   7        2.81      171.16    162.19 o 
   0  43   7     3322.95     4245.60    339.34 o 
   1  43   7        5.65      128.67    157.40 o 
   2  43   7     2510.45     2805.38    199.45 o 
   3  43   7       40.31       71.42     98.70 o 
   4  43   7      636.40     1207.01    161.69 o 
   5  43   7       61.95       14.96    104.79 o 
  -6  44   7      478.60      579.28    133.87 o 
  -5  44   7     1940.20     2020.35    417.44 o 
  -4  44   7     1101.75     1746.96    286.07 o 
  -3  44   7     3822.02     3660.89    326.17 o 
  -2  44   7      105.66      114.91    166.98 o 
  -1  44   7     2464.78     2870.90    333.95 o 
   0  44   7      459.25      626.01    203.48 o 
   1  44   7     1808.56     2118.61    293.25 o 
   2  44   7       93.19      252.83    109.98 o 
   3  44   7      373.48      655.81    132.43 o 
   4  44   7     1205.89     1244.68    168.58 o 
   5  44   7       64.22      190.88    140.94 o 
  -6  45   7      193.56      193.91    182.54 o 
  -5  45   7     1840.99     1881.02    290.86 o 
  -4  45   7       45.57      136.45    175.95 o 
  -3  45   7      785.18      749.89    215.45 o 
  -2  45   7      513.88      539.23    213.66 o 
  -1  45   7    13488.54    13443.01    623.02 o 
   0  45   7      375.83      308.22    172.96 o 
   1  45   7     9521.35     9244.09    512.90 o 
   2  45   7      916.67      997.66    233.41 o 
   3  45   7    10922.51    10861.74    373.05 o 
   4  45   7      105.33       90.87    110.24 o 
  -5  46   7     2139.40     1985.75    305.22 o 
  -4  46   7     1012.95      838.47    225.63 o 
  -3  46   7     4036.44     3704.58    389.01 o 
  -2  46   7       33.05       20.35    155.01 o 
  -1  46   7     1257.40     1776.88    279.49 o 
   0  46   7     1900.22     1567.41    270.51 o 
   1  46   7      379.98      417.74    184.33 o 
   2  46   7      572.86      882.16    232.81 o 
   3  46   7      639.22     1160.23    166.80 o 
   4  46   7       62.68      -30.52    104.53 o 
  -5  47   7      155.09       71.82    174.16 o 
  -4  47   7     3145.58     2942.12    355.50 o 
  -3  47   7        1.04      141.84    160.99 o 
  -2  47   7     2094.12     2001.91    306.42 o 
  -1  47   7       75.89      104.14    178.94 o 
   0  47   7      389.73      530.25    209.47 o 
   1  47   7       16.91      -29.92    153.21 o 
   2  47   7     4249.45     4505.34    368.66 o 
   3  47   7        3.15       67.03    176.55 o 
  -4  48   7     4782.96     4153.44    368.66 o 
  -3  48   7      592.35      246.57    182.54 o 
  -2  48   7     5473.71     5793.86    426.71 o 
  -1  48   7      401.69      350.71    191.51 o 
   0  48   7     6866.13     6572.48    441.08 o 
   1  48   7      143.76      183.73    174.76 o 
   2  48   7     6688.94     7488.15    481.77 o 
  -3  49   7       23.10      204.68    188.52 o 
  -2  49   7       69.65      477.59    206.47 o 
  -1  49   7     1330.87     1468.07    281.28 o 
   0  49   7      726.36      824.70    234.00 o 
   1  49   7      644.60      679.27    234.60 o 
  -1  50   7     1085.73      764.26    235.20 o 
   0  50   7     2900.97     3201.26    384.22 o 
 -10   0   8        8.27      547.61    127.48 o 
  -8   0   8     3057.56     2851.25    127.33 o 
  -6   0   8    11187.14    11709.64    248.09 o 
  -4   0   8    41179.55    39708.97    552.02 o 
  -2   0   8    42537.53    41130.81    998.20 o 
   0   0   8      119.06      164.15    140.94 o 
   2   0   8   120951.92   124611.00   1767.98 o 
   4   0   8   163412.06   164498.33   2300.86 o 
   6   0   8    27575.88    26752.56    747.50 o 
   8   0   8    21107.29    19393.67    642.17 o 
  10   0   8    59834.45    59485.11   1519.54 o 
 -10   1   8    22922.11    21937.66    455.35 o 
  -9   1   8      913.41      995.82    108.33 o 
  -8   1   8       33.16      160.81     41.10 o 
  -7   1   8     7586.52     7185.64    131.87 o 
  -6   1   8     8465.31     8346.04    168.86 o 
  -5   1   8       26.47       64.93     29.20 o 
  -4   1   8    41082.34    38743.62    382.75 o 
  -3   1   8      935.21      841.41     99.74 o 
  -2   1   8    20647.73    19653.95    213.23 o 
  -1   1   8     1301.28     1101.98     54.59 o 
   0   1   8     2407.40     2152.71     91.91 o 
   1   1   8     1024.55      955.36     51.55 o 
   2   1   8    12310.04    12296.08    163.40 o 
   3   1   8     2886.28     2631.40    113.94 o 
   4   1   8    11098.75    11263.32    257.93 o 
   5   1   8     2198.59     2181.98    145.31 o 
   6   1   8      349.86      386.74     92.25 o 
   7   1   8     1837.02     1887.82    152.91 o 
   8   1   8      618.70      732.79    115.84 o 
   9   1   8      105.01      269.83    106.08 o 
  10   1   8     3561.31     3947.33    338.44 o 
  11   1   8      401.22      586.16    140.80 o 
 -10   2   8       65.42      330.58     81.03 o 
  -9   2   8     9516.44     8824.81    199.40 o 
  -8   2   8     2719.51     2438.76     98.36 o 
  -7   2   8    27267.42    27354.46    324.26 o 
  -6   2   8      648.17      570.29     45.89 o 
  -5   2   8    26040.57    25188.75    289.56 o 
  -4   2   8      609.43      483.52    108.49 o 
  -3   2   8    36781.93    37030.32    363.48 o 
  -2   2   8      433.56      393.01     73.50 o 
  -1   2   8    14207.43    13738.72    185.97 o 
   0   2   8      144.77       89.02     40.06 o 
   1   2   8    10296.92    10465.64    147.23 o 
   2   2   8     2276.85     2199.79    102.30 o 
   3   2   8    21287.33    21206.16    242.80 o 
   4   2   8      986.38      969.63     63.38 o 
   5   2   8      139.05      231.61    110.72 o 
   6   2   8      938.38      884.89    135.26 o 
   7   2   8      230.08      344.12     89.15 o 
   8   2   8      785.71      899.92    124.20 o 
   9   2   8     1168.98     1720.16    164.07 o 
  10   2   8       93.00      241.56    111.19 o 
  11   2   8       15.96      137.85    123.57 o 
 -10   3   8      500.00      607.88     92.21 o 
  -9   3   8     1385.29     1921.98    104.60 o 
  -8   3   8      203.50      231.67     52.83 o 
  -7   3   8    34237.32    34227.41    386.88 o 
  -6   3   8      851.78      878.98     78.20 o 
  -5   3   8     7775.57     8215.88    128.70 o 
  -4   3   8      473.71      656.29     70.90 o 
  -3   3   8   167222.52   169288.02   1762.06 o 
  -2   3   8    18045.89    18232.09    249.54 o 
  -1   3   8    30220.94    30562.17    373.18 o 
   0   3   8     1362.17     1545.73     75.20 o 
   1   3   8    78819.38    78433.67    746.05 o 
   2   3   8     2882.63     3285.09     76.21 o 
   3   3   8    85010.53    85286.51    805.22 o 
   4   3   8      165.19      216.07     67.20 o 
   5   3   8    97701.77    94716.14   1442.86 o 
   6   3   8     7187.17     6663.73    228.08 o 
   7   3   8    21698.25    20029.30    815.73 o 
   8   3   8       32.24      113.01     85.83 o 
   9   3   8    42570.77    39448.48    974.62 o 
  10   3   8     1479.23     1405.16    165.24 o 
  11   3   8    16326.48    16321.07    464.84 o 
 -10   4   8     5594.39     5846.06    208.40 o 
  -9   4   8    15992.81    15244.78    258.34 o 
  -8   4   8    15404.28    15184.05    258.46 o 
  -7   4   8    17662.67    17968.14    276.55 o 
  -6   4   8     2122.17     2201.53    101.18 o 
  -5   4   8    11740.42    11278.05    255.35 o 
  -4   4   8     6998.53     6500.15    133.72 o 
  -3   4   8    70544.35    72322.78    801.53 o 
  -2   4   8     2915.53     2884.17    148.95 o 
  -1   4   8     9613.30     9284.97    156.03 o 
   0   4   8     9128.40     8726.50    131.31 o 
   1   4   8     6440.57     6336.53    107.83 o 
   2   4   8     5371.48     4979.98     93.80 o 
   3   4   8    15196.76    14944.79    185.47 o 
   4   4   8        0.92       46.06     29.14 o 
   5   4   8        0.48      353.21     82.02 o 
   6   4   8      346.11      378.05     90.94 o 
   7   4   8       18.73      300.17     92.45 o 
   8   4   8      137.51      157.90     90.56 o 
   9   4   8      388.99      806.84    146.93 o 
  10   4   8       50.77       82.69     99.42 o 
  11   4   8      263.65      424.57    137.61 o 
 -10   5   8    11703.54    10974.11    292.18 o 
  -9   5   8     3209.51     3150.62    112.84 o 
  -8   5   8     7166.59     7181.54    159.96 o 
  -7   5   8     4164.53     3730.31    117.22 o 
  -6   5   8    43885.23    43313.23    461.49 o 
  -5   5   8        3.52        7.00     32.42 o 
  -4   5   8    17858.32    16702.11    244.69 o 
  -3   5   8     2136.14     1991.33     77.13 o 
  -2   5   8    26965.45    26514.08    337.77 o 
  -1   5   8     5645.96     5981.82    120.71 o 
   0   5   8    45936.63    44225.76    485.48 o 
   1   5   8      721.45      555.48     41.37 o 
   2   5   8     7119.24     7120.34    114.57 o 
   3   5   8       44.31       76.21     30.36 o 
   4   5   8    13275.69    13104.37    166.78 o 
   5   5   8       34.65       26.97     67.42 o 
   6   5   8     1001.23     1269.19    200.79 o 
   7   5   8      696.82      860.27    117.43 o 
   8   5   8     1218.13     1662.53    152.74 o 
   9   5   8      145.86       52.80     93.72 o 
  10   5   8     3250.74     3542.75    222.31 o 
 -10   6   8     2347.82     2574.63    145.34 o
[truncated: 330,252 more chars]
